# Supplementary material for: Development of cognitive, motor, metabolic, and mutant huntingtin aggregation in the zQ175 mouse model of Huntington’s disease
Source: Sci Rep. 2025 Oct 3;15:34563. doi: 10.1038/s41598-025-17956-5 (PMC12494737; doi:10.1038/s41598-025-17956-5)
Supplement: Supplementary file 2 — Supplementary Material 2 [file 41598_2025_17956_MOESM2_ESM.xlsx]

## Sheet: Sheet1
Cohort​	Genotype & Sex​	Short-Term Novel Object Recognition Task​	Long-Term Novel Object Recognition Task​	T-Maze​	Burrowing Tasks ​(Pellets and Bedding)​	Open Field​	Vertical Pole Climbing​	Rotarod​	Elevated Plus Maze	5 Choice Serial Reaction Time Task (5CSRTT)	Body Weights​	Body Mass​	Brain Weights​	Immuno-histochemistry (EM48)​	Immuno-histochemistry (S830)​	Electro-physiology​	Terminal Proceadure
1​	WT (M: n=5, F: n=5), Het (M: n=5, F: n=5)​	3-4 months, 6-7 months, 12-13 months​	3-4 months, 6-7 months, 12-13 months​	3-4 months, 6-7 months, 12-13 months​	12-13 months​	12-13 months​	12-13 months​	3-4 months, 6-7 months, 12-13 months​	3-4 months, 6-7 months, 12-13 months​		3, 4, 5, 6, 7, 8, 9, 10, 11 and 12 months​	12-13 months​	​	​		​	Animals killed by a schedule 1 method cervical dislocation at 12-13 months.
2​	WT (M: n=5, F: n=5), Het (M: n=5, F: n=5)​	​	​	​	3-4 months​	3-4 months​	3-4 months​	​			​	3-4 months​	12-13 months​	​		​	Animals killed by a schedule 1 method cervical dislocation at 12-13 months..
3​	WT (M: n=5, F: n=5), Het (M: n=5, F: n=5)​	​	​	​	6-7 months​	6-7 months​	6-7 months​	​			​	6-7 months​	​	​		​	Animals killed by a schedule 1 method cervical dislocation at 6-7 months.
4	WT (M: n=4, F: n=3), Het (M: n=1, F: n=5)​									3-4 months							Animals killed by a schedule 1 method cervical dislocation at months..
5	WT (F: n=3), Het (F: n=3)​	​	​	​	​	​	​	​			​	​	​	3-4 months​		​	Animals killed by transcardiac perfusion or exsanguination under terminal anaesthesia at 3-4 months.
6	WT (F: n=3), Het (F: n=3)​	​	​	​	​	​	​	​			​	​	​	6-7 months​		​	Animals killed by transcardiac perfusion or exsanguination under terminal anaesthesia at 6-7 months.
7	WT (M: n=3, F: n=2), Het (M: n=1, F: n=1)​												12-13 months​				Animals killed by a schedule 1 method cervical dislocation at 12-13 months..
8	WT (F: n=3), Het (F: n=3)​	​	​	​	​	​	​	​			​	​	​	12-13 months​		​	Animals killed by transcardiac perfusion or exsanguination under terminal anaesthesia at 12-13 months.
9	WT (M: n=1), Het (M: 3 months n=1, 12 months n=1)​														3 months, 12 months		Animals killed by transcardiac perfusion or exsanguination under terminal anaesthesia at either 3 or 12 months.
10	*WT (M: n=4 (3,2,4,3-total slices n=12)), *Het (M: n=8 (2,4,3,1,1,2,1,1-total slices n=15)​)	​	​	​	​	​	​	​			​	​	​	​		3 months​	Animals killed by a schedule 1 method cervical dislocation at 3 months.
11	*WT (M: n=3 (2,3,2-total slices n=7)), *Het (M: n=4 (2,4,3,2-total slices n=11)​)	​	​	​	​	​	​	​			​	​	​	​		1 month​	Animals killed by a schedule 1 method cervical dislocation at 1 month.
*The number of individual mice analysed per group with the number of slices per mouse reported in brackets.
Supplementary Table S1. Mouse cohort table. Table showing the number of mice per genotype group and the sex of those mice. Table also outlines number of cohorts, the behavioural tests or techniques the cohorts were used for, and the ages of the mice. The terminal procedure and ages are also stated.
