# Supplementary material for: Development of cognitive, motor, metabolic, and mutant huntingtin aggregation in the zQ175 mouse model of Huntington’s disease
Source: Sci Rep. 2025 Oct 3;15:34563. doi: 10.1038/s41598-025-17956-5 (PMC12494737; doi:10.1038/s41598-025-17956-5)
Supplement: Supplementary file 3 — Supplementary Material 3 [file 41598_2025_17956_MOESM3_ESM.xlsx]

## Sheet: Statistics
Task/Experiment	Figure	n-number per group	Statistical Test	Corrections (If Applicable)	Factor	Significant (Y or N)	P value	F(DFn, DFd)	Power Calculation (Group 1=WT, Group 2=Het)
Body Weight (% Increase)	Figure 5A	WT (n=10), Het (n=10)	2-Way Repated Measures ANOVA	Greenhouse-Geisser, Bonferroni	Age	Y	<0.001	56.025(1.93, 34.737)	3 Months: d=N/A, α=0.05, power=N/A (mean group 1=0, SD=0, mean group 2=0, SD=0); 4 Months: d=0.17, α=0.05, power=0.07 (mean group 1=5.283, SD=3.968, mean group 2=4.765, SD=1.597); 5 Months: d=0.34, α=0.05, power=0.11 (mean group 1=11.78, SD=6.208, mean group 2=10.111, SD=3.236); 6 Months: d=1.15, α=0.05, power=0.68 (mean group 1=16.504, SD=6.782, mean group 2=9.934, SD=4.35); 7 Months: d=1.68, α=…
					Genotype	Y	<0.001	20.17(1,18)
					Age*Genotype	Y	<0.001	30.384(1.93, 34.737)
			Pairwise Comparisons		WT vs Het 3 Months Old	N	1	0(1,18)
					WT vs Het 4 Months Old	N	0.706	0.147(1,18)
					WT vs Het 5 Months Old	N	0.461	0.568(1,18)
					WT vs Het 6 Months Old	Y	0.019	6.649(1,18)
					WT vs Het 7 Months Old	Y	0.001	14.045(1,18)
					WT vs Het 8 Months Old	Y	<0.001	18.085(1,18)
					WT vs Het 9 Months Old	Y	<0.001	18.671(1,18)
					WT vs Het 10 Months Old	Y	<0.001	27.718(1,18)
					WT vs Het 11 Months Old	Y	<0.001	28.934(1,18)
					WT vs Het 12 Months Old	Y	<0.001	32.742(1,18}
Brain Weight	Figure 5B	WT (n=15), Het (n=12)	1-Way ANOVA		Genotype	Y	<0.001	17.729(1,26)	d=1.64, α=0.05, power=0.98 (mean group 1=0.4820, SD=0.01971, mean group 2=0.4508, SD=0.01832)
Fat Mass (Percentage of Body Weight)-3-4 Months	Figure 5C	WT (n=10), Het (n=10)	1-Way ANOVA		Genotype	N	0.441	0.62(1,18)	d=0.35, α=0.05, power=0.12 (mean group 1=11.01, SD=3.337, mean group 2=9.877, SD=3.111)
Fat Mass (Percentage of Body Weight)-6-7 Months	Figure 5C	WT (n=10), Het (n=10)	1-Way ANOVA		Genotype	N	0.375	0.826(1,18)	d=0.41, α=0.05, power=0.14 (mean group 1=20.22, SD=4.587, mean group 2=18.29, SD=4.875)
Fat Mass (Percentage of Body Weight)-12-13 Months	Figure 5C	WT (n=10), Het (n=10)	1-Way ANOVA		Genotype	Y	0.014	7.346(1,18)	d=1.21, α=0.05, power=0.73 (mean group 1=23.53, SD=7.676, mean group 2=16.20, SD=3.779)
Lean Mass-(Percentage of Body Weight)-3-4 Months	Figure 5D	WT (n=10), Het (n=10)	1-Way ANOVA		Genotype	N	0.466	0.554(1,18)	d=0.33, α=0.05, power=0.11 (mean group 1=82.72, SD=4.130, mean group 2=83.92, SD=2.987)
Lean Mass-(Percentage of Body Weight)-6-7 Months	Figure 5D	WT (n=10), Het (n=10)	1-Way ANOVA		Genotype	N	0.254	1.389(1,18)	d=0.53, α=0.05, power=0.20 (mean group 1=73.41, SD=4.021, mean group 2=75.68, SD=4.572)
Lean Mass-(Percentage of Body Weight)-12-13 Months	Figure 5D	WT (n=10), Het (n=10)	1-Way ANOVA		Genotype	Y	0.031	5.497(1,18)	d=1.05, α=0.05, power=0.60 (mean group 1=70.56, SD=7.218, mean group 2=76.46, SD=3.329)
Vertical Pole Test-3-4 Months	Figure 4C	WT (n=10), Het (n=10)	1-Way ANOVA		Genotype	N	0.119	2.677(1,18)	d=0.73, α=0.05, power=0.34 (mean group 1=3.967, SD=0.6176, mean group 2=4.533, SD=0.9054)
Vertical Pole Test-6-7 Months	Figure 4C	WT (n=10), Het (n=10)	1-Way ANOVA		Genotype	N	0.169	2.057(1,18)	d=0.64, α=0.05, power=0.27 (mean group 1=3.567, SD=0.4981, mean group 2=3.967, SD=0.7278)
Vertical Pole Test-12-13 Months	Figure 4C	WT (n=10), Het (n=10)	1-Way ANOVA		Genotype	Y	0.001	13.997(1,18)	d=1.67, α=0.05, power=0.94 (mean group 1=3.667, SD=0.6849, mean group 2=5.200, SD=1.102)
Rotarod (Accelerating Speed Protocol)-3-4 Months	Figure 4D	WT (n=10), Het (n=10)	2-Way Repated Measures ANOVA	Bonferroni	Trial	N	0.262	1.389(2,36)	Trial 1: d=0.05, α=0.05, power=0.05 (mean group 1=176.6, SD=80.003, mean group 2=172.1, SD=117.596); Trial 2: d=0.31, α=0.05, power=0.10 (mean group 1=220.6, SD=84.631, mean group 2=195.7, SD=77.887); Trial 3: d=0.01, α=0.05, power=0.05 (mean group 1=214.7, SD=145.355, mean group 2=215.9, SD=48.736)
					Genotype	N	0.767	0.09(1,18)
					Trial*Genotype	N	0.873	0.137(2,36)
			Pairwise Comparisons		Trial 1 WT vs Het	N	0.921	0.01(1,18)
					Trial 2 WT vs Het	N	0.502	0.469(1,18)
					Trial 3 WT vs Het	N	0.981	0.001(1,18)
Rotarod (Accelerating Speed Protocol)-6-7 Months	Figure 4D	WT (n=10), Het (n=10)	2-Way Repated Measures ANOVA	Bonferroni	Trial	N	0.95	0.052(2.36)	Trial 1: d=0.001, α=0.05, power=0.05 (mean group 1=253.5, SD=66.627, mean group 2=253.4, SD=111.979); Trial 2: d=0.7, α=0.05, power=0.32 (mean group 1=295.1, SD=117.325, mean group 2=198.4, SD=156.296); Trial 3: d=0.44, α=0.05, power=0.15 (mean group 1=263.8, SD=108.971, mean group 2=225.5, SD=59.802)
					Genotype	N	0.221	1.608(1,18)
					Trial*Genotype	N	0.249	1.444(2,36)
			Pairwise Comparisons		Trial 1 WT vs Het	N	0.998	0.000(1,18)
					Trial 2 WT vs Het	N	0.135	2.448(1,18)
					Trial 3 WT vs Het	N	0.343	0.949(1,18)
Rotarod (Accelerating Speed Protocol)-12-13 Months	Figure 4D	WT (n=10), Het (n=10)	2-Way Repated Measures ANOVA	Bonferroni	Trial	N	0.312	1.202(2,36)	Trial 1: d=1.06, α=0.05, power=0.61 (mean group 1=173.7, SD=33.516, mean group 2=125.8, SD=54.642); Trial 2: d=0.97, α=0.05, power=0.53 (mean group 1=203.3, SD=77.293, mean group 2=131.7, SD=70.822); Trial 3: d=0.92, α=0.05, power=0.50 (mean group 1=173.8, SD=67.610, mean group 2=115.3, SD=58.718)
					Genotype	Y	0.012	7.836(1,18)
					Trial*Genotype	N	0.748	0.292(2,36)
			Pairwise Comparisons		Trial 1 WT vs Het	Y	0.03	5.584(1,18)
					Trial 2 WT vs Het	Y	0.045	4.665(1,18)
					Trial 3 WT vs Het	N	0.054	4.268(1,18)
Rotarod (Fixed Speed Protocol)-3-4 Months	Figure 4E	WT (n=10), Het (n=10)	2-Way Repated Measures ANOVA	Bonferroni	Speed	Y	<0.001	30.12(2,36)	20rpm: d=0.19, α=0.05, power=0.07 (mean group 1=461.3, SD=225.016, mean group 2=501.2, SD=187.206); 30rpm: d=0.09, α=0.05, power=0.05 (mean group 1=239.3, SD=222.279, mean group 2=260.8, SD=261.710); 40rpm: d=0.32, α=0.05, power=0.10 (mean group 1=76.1, SD=65.798, mean group 2=119.6, SD=180.161)
					Genotype	N	0.617	0.259(1,18)
					Speed*Genotype	N	0.972	0.028(2,36)
			Pairwise Comparisons		20rpm WT vs Het	N	0.672	0.186(1,18)
					30rpm WT vs Het	N	0.845	0.039(1,18)
					40rpm WT vs Het	N	0.482	0.514(1,18)
Rotarod (Fixed Speed Protocol)-6-7 Months	Figure 4E	WT (n=10), Het (n=10)	2-Way Repated Measures ANOVA	Bonferroni	Speed	Y	<0.001	24.556(2,36)	20rpm: d=0.50, α=0.05, power=0.19 (mean group 1=524.1, SD=141.316, mean group 2=427.6, SD=231.885); 30rpm: d=0.55, α=0.05, power=0.21 (mean group 1=334.3, SD=220.185, mean group 2=206.6, SD=246.257); 40rpm: d=0.46, α=0.05, power=0.16 (mean group 1=154.2, SD=165.490, mean group 2=90.7, SD=103.684)
					Genotype	N	0.144	2.331(1,18)
					Speed*Genotype	N	0.819	0.201(2,36)
			Pairwise Comparisons		20rpm WT vs Het	N	0.276	1.263(1,18)
					30rpm WT vs Het	N	0.237	1.494(1,18)
					40rpm WT vs Het	N	0.317	1.057(1,18)
Rotarod (Fixed Speed Protocol)-12-13 Months	Figure 4E	WT (n=10), Het (n=10)	2-Way Repated Measures ANOVA	Greenhouse-Geisser, Bonferroni	Speed	Y	<0.001	30.704(1.515,27.275)	20rpm: d=1.09, α=0.05, power=0.64 (mean group 1=502.9, SD=194.023, mean group 2=258.7, SD=248.869); 30rpm: d=0.97, α=0.05, power=0.54 (mean group 1=201.3, SD=243.338, mean group 2=32.6, SD=28.226); 40rpm: d=0.69, α=0.05, power=0.31 (mean group 1=84.4, SD=94.778, mean group 2=34.6, SD=38.448)
					Genotype	Y	0.013	7.628(1,18)
					Speed*Genotype	N	0.112	2.511(1.515,27.275)
			Pairwise Comparisons		20rpm WT vs Het	Y	0.025	5.988(1,18)
					30rpm WT vs Het	Y	0.043	4.742(1,18)
					40rpm WT vs Het	N	0.141	2.371(1,18)
Rotarod (Accelerating Speed Protocol)-3-4 Months (Adjusted for Weight)	Figure S1A	WT (n=10), Het (n=10)	2-Way Repated Measures ANOVA	Bonferroni	Trial	N	0.322	1.171(2,36)	Trial 1: d=0.07, α=0.05, power=0.05 (mean group 1=168.859, SD=77.401, mean group 2=176.023, SD=133.375); Trial 2: d=0.21, α=0.05, power=0.07 (mean group 1=215.030, SD=86.363, mean group 2=196.335, SD=88.326); Trial 3: d=0.17, α=0.05, power=0.07 (mean group 1=199.595, SD=118.084, mean group 2=214.902, SD=51.874)
					Genotype	N	0.968	0.002(1,18)
					Trial*Genotype	N	0.789	0.239(2,36)
			Pairwise Comparisons		Trial 1 WT vs Het	N	0.885	0.022(1,18)
					Trial 2 WT vs Het	N	0.638	0.229(1,18)
					Trial 3 WT vs Het	N	0.712	0.141(1,18)
Rotarod (Accelerating Speed Protocol)-6-7 Months (Adjusted for Weight)	Figure S1A	WT (n=10), Het (n=10)	2-Way Repated Measures ANOVA	Bonferroni	Trial	N	0.939	0.063(2,36)	Trial 1: d=0.04, α=0.05, power=0.05 (mean group 1=252.718, SD=76.985, mean group 2=256.695, SD=133.019); Trial 2: d=0.64, α=0.05, power=0.28 (mean group 1=295.838, SD=122.146, mean group 2=198.935, SD=174.618); Trial 3: d=0.40, α=0.05, power=0.14 (mean group 1=264.695, SD=126.017, mean group 2=224.412, SD=66.920)
					Genotype	N	0.311	1.086(1,18)
					Trial*Genotype	N	0.245	1.465(2,36)
			Pairwise Comparisons		Trial 1 WT vs Het	N	0.936	0.007(1,18)
					Trial 2 WT vs Het	N	0.168	2.068(1,18)
					Trial 3 WT vs Het	N	0.384	0.797(1,18)
Rotarod (Accelerating Speed Protocol)-12-13 Months (Adjusted for Weight)	Figure S1A	WT (n=10), Het (n=10)	2-Way Repated Measures ANOVA	Bonferroni	Trial	N	0.307	1.220(2,36)	Trial 1: d=1.24, α=0.05, power=0.75 (mean group 1=194.614, SD=39.874, mean group 2=128.029, SD=64.461); Trial 2: d=1.12, α=0.05, power=0.66 (mean group 1=231.998, SD=95.397, mean group 2=133.992, SD=79.448); Trial 3: d=1.10, α=0.05, power=0.65 (mean group 1=203.544, SD=93.694, mean group 2=115.825, SD=61.959)
					Genotype	Y	0.007	9.360(1,18)
					Trial*Genotype	N	0.634	0.462(2,36)
			Pairwise Comparisons		Trial 1 WT vs Het	Y	0.012	7.717(1,18)
					Trial 2 WT vs Het	Y	0.022	6.232(1,18)
					Trial 3 WT vs Het	Y	0.024	6.098(1,18)
Rotarod (Fixed Speed Protocol)-3-4 Months (Adjusted for Weight)	Figure S1B	WT (n=10), Het (n=10)	2-Way Repated Measures ANOVA	Bonferroni	Speed	Y	<0.001	29.907(2,36)	20rpm: d=0.34, α=0.05, power=0.11 (mean group 1=425.586, SD=195.491, mean group 2=491.730, SD=190.930); 30rpm: d=0.13, α=0.05, power=0.06 (mean group 1=218.777, SD=192.224, mean group 2=247.051, SD=243.404); 40rpm: d=0.35, α=0.05, power=0.11 (mean group 1=71.227, SD=55.561, mean group 2=121.319, SD=196.868)
					Genotype	N	0.462	0.565(1,18)
					Speed*Genotype	N	0.923	0.081(2,36)
			Pairwise Comparisons		20rpm WT vs Het	N	0.454	0.586(1,18)
					30rpm WT vs Het	N	0.776	0.083(1,18)
					40rpm WT vs Het	N	0.449	0.600(1,18)
Rotarod (Fixed Speed Protocol)-6-7 Months (Adjusted for Weight)	Figure S1B	WT (n=10), Het (n=10)	2-Way Repated Measures ANOVA	Bonferroni	Speed	Y	<0.001	23.265(2,36)	20rpm: d=0.55, α=0.05, power=0.21 (mean group 1=528.917 SD=183.247, mean group 2=416.104, SD=227.395); 30rpm: d=0.50, α=0.05, power=0.19 (mean group 1=327.896, SD=224.308, mean group 2=207.809, SD=251.573); 40rpm: d=0.53, α=0.05, power=0.20 (mean group 1=154.096, SD=157.239, mean group 2=86.239, SD=93.063)
					Genotype	N	0.137	2.419(1,18)
					Speed*Genotype	N	0.862	0.149(2,36)
			Pairwise Comparisons		20rpm WT vs Het	N	0.238	1.492(1,18)
					30rpm WT vs Het	N	0.275	1.269(1,18)
					40rpm WT vs Het	N	0.256	1.379(1,18)
Rotarod (Fixed Speed Protocol)-12-13 Months (Adjusted for Weight)	Figure S1B	WT (n=10), Het (n=10)	2-Way Repated Measures ANOVA	Greenhouse-Geisser, Bonferroni	Speed	Y	<0.001	29.675(1.493,26.868)	20rpm: d=1.37, α=0.05, power=0.83 (mean group 1=617.332, SD=264.559, mean group 2=260.825, SD=256.467); 30rpm: d=1.02, α=0.05, power=0.57 (mean group 1=243.730, SD=292.157, mean group 2=33.103, SD=28.276); 40rpm: d=0.73, α=0.05, power=0.34 (mean group 1=101.557, SD=121.731, mean group 2=35.047, SD=42.313)
					Genotype	Y	0.005	9.992(1,18)
					Speed*Genotype	Y	0.04	4.020(1.493,26.868)
			Pairwise Comparisons		20rpm WT vs Het	Y	0.007	9.361(1,18)
					30rpm WT vs Het	Y	0.036	5.149(1,18)
					40rpm WT vs Het	N	0.12	2.663(1,18)
Novel Object Recognition (Short-Term Memory)	Figure 2J	WT (n=10), Het (n=10)	2-Way Repated Measures ANOVA	Bonferroni	Age	N	0.508	0.69(2,36)	3-4 Months: d=0.12, α=0.05, power=0.06 (mean group 1=0.164, SD=0.234, mean group 2=0.141, SD=0.136); 6-7 Months: d=0.33, α=0.05, power=0.11 (mean group 1=0.164, SD=0.163, mean group 2=0.100, SD=0.217); 12-13 Months: d=0.51, α=0.05, power=0.19 (mean group 1=0.223, SD=0.143, mean group 2=0.160, SD=0.101)
					Genotype	N	0.321	1.041(1,18)
					Age*Genotype	N	0.902	0.103(2,36)
			Pairwise Comparisons		WT vs Het (3-4 Months Old)	N	0.791	0.072(1,18)
					WT vs Het (6-7 Months Old)	N	0.466	0.555(1,18)
					WT vs Het (12-13 Months Old)	N	0.271	1.29(1,18)
Novel Object Recognition (Long-Term Memory)	Figure 2L	WT (n=10), Het (n=10)	2-Way Repated Measures ANOVA	Greenhouse-Geisser, Bonferroni	Age	N	0.347	1.004(1.272,22.89)	3-4 Months: d=0.20, α=0.05, power=0.07 (mean group 1=0.129, SD=0.073, mean group 2=0.147, SD=0.102); 6-7 Months: d=0.22, α=0.05, power=0.08 (mean group 1=0.189, SD=0.222, mean group 2=0.138, SD=0.234); 12-13 Months: d=1.0, α=0.05, power=0.56 (mean group 1=0.144, SD=0.131, mean group 2=0.043, SD=0.057)
					Genotype	N	0.237	1.497(1,18)
					Age*Genotype	N	0.439	0.714(1.272,22.89)
			Pairwise Comparisons		WT vs Het (3-4 Months Old)	N	0.655	0.207(1,18)
					WT vs Het (6-7 Months Old)	N	0.623	0.25(1,18)
					WT vs Het (12-13 Months Old)	Y	0.038	4.988(1,18)
T-Maze Alternations	Figure 2N	WT (n=10), Het (n=10)	2-Way Repated Measures ANOVA	Bonferroni	Age	N	0.281	1.592(2,36)	3-4 Months: d=0.16, α=0.05, power=0.06 (mean group 1=68, SD=12.293, mean group 2=66, SD=12.649); 6-7 Months: d=0.06, α=0.05, power=0.05 (mean group 1=74, SD=11.738, mean group 2=73, SD=20.575); 12-13 Months: d=0.88, α=0.05, power=0.46 (mean group 1=72, SD=13.166, mean group 2=60, SD=14.142)
					Genotype	N	0.194	1.819(1,18)
					Age*Genotype	N	0.42	0.888(2,36)
			Pairwise Comparisons		WT vs Het (3-4 Months Old)	N	0.724	0.129(1,18)
					WT vs Het (6-7 Months Old)	N	0.895	0.018(1,18)
					WT vs Het (12-13 Months Old)	N	0.065	3.857(1,18)
T-Maze Sequences	Figure 2O	WT (n=10), Het (n=10)	2-Way Repated Measures ANOVA	Bonferroni	Age	N	0.257	1.412(2,36)	3-4 Months: d=0.31, α=0.05, power=0.1 (mean group 1=39.9, SD=18.532, mean group 2=45.5, SD=18.008); 6-7 Months: d=0.32, α=0.05, power=0.1 (mean group 1=48.7, SD=23.716, mean group 2=56.7, SD=26.090); 12-13 Months: d=1.13, α=0.05, power=0.67 (mean group 1=53.3, SD=18.294, mean group 2=33.1, SD=17.343)
					Genotype	N	0.665	0.194(1,18)
					Age*Genotype	N	0.08	2.717(2,36)
			Pairwise Comparisons		WT vs Het (3-4 Months Old)	N	0.502	0.47(1,18)
					WT vs Het (6-7 Months Old)	N	0.482	0.515(1,18)
					WT vs Het (12-13 Months Old)	Y	0.021	6.421(1,18)
5-Choice Serial Reaction Time Task (Accuracy)	Figure 2C	WT (n=7), Het (n=6)	2-Way Repated Measures ANOVA	Greenhouse-Geisser, Bonferroni	Days	N	0.28	1.350(1.839,20.232)	Day 1: d=1.11, α=0.05, power=0.44 (mean group 1=57.400, SD=17.907, mean group 2=38.340, SD=16.449); Day 2: d=1.37, α=0.05, power=0.61 (mean group 1=59.329, SD=17.546, mean group 2=37.400, SD=14.284); Day 3: d=1.20, α=0.05, power=0.50 (mean group 1=61.986, SD=15.420, mean group 2=42.422, SD=17.178); Day 4: d=1.58, α=0.05, power=0.73 (mean group 1=63.353, SD=14.074, mean group 2=38.823, SD=16.919);…
					Genotype	Y	0.025	6.773(1,11)
					Days*Genotype	N	0.263	1.424(1.839,20.232)
			Pairwise Comparisons		WT vs Het (Day 1)	N	0.073	3.940(1,11)
					WT vs Het (Day 2)	Y	0.033	5.960(1,11)
					WT vs Het (Day 3)	N	0.053	4.687(1,11)
					WT vs Het (Day 4)	Y	0.016	8.165(1,11)
					WT vs Het (Day 5)	Y	0.013	8.758(1,11)
5-Choice Serial Reaction Time Task (Reaction Time)	Figure 2D	WT (n=7), Het (n=6)	2-Way Repated Measures ANOVA	Greenhouse-Geisser, Bonferroni	Days	N	0.406	0.945(2.052,22.568)	Day 1: d=1.30, α=0.05, power=0.57 (mean group 1=1.096, SD=0.375, mean group 2=1.852, SD=0.732); Day 2: d=1.26, α=0.05, power=0.55 (mean group 1=1.026, SD=0.186, mean group 2=1.633, SD=0.653); Day 3: d=1.03, α=0.05, power=0.39 (mean group 1=0.947, SD=0.177, mean group 2=1.602, SD=0.884); Day 4: d=0.96, α=0.05, power=0.35 (mean group 1=0.941, SD=0.210, mean group 2=1.952, SD=1.478); Day 5: d=1.29, …
					Genotype	Y	0.048	4.955(1,11)
					Days*Genotype	N	0.446	0.844(2.052,22.568)
			Pairwise Comparisons		WT vs Het (Day 1)	Y	0.035	5.767(1,11)
					WT vs Het (Day 2)	Y	0.037	5.614(1,11)
					WT vs Het (Day 3)	N	0.08	3.720(1,11)
					WT vs Het (Day 4)	N	0.099	3.243(1,11)
					WT vs Het (Day 5)	Y	0.034	5.856(1,11)
5-Choice Serial Reaction Time Task (Trials Completed)	Figure 2E	WT (n=7), Het (n=6)	2-Way Repated Measures ANOVA	Bonferroni	Days	Y	0.042	2.704(4,44)	Day 1: d=1.77, α=0.05, power=0.82 (mean group 1=204.143, SD=33.334, mean group 2=157.167, SD=17.337); Day 2: d=1.23, α=0.05, power=0.52 (mean group 1=198.857, SD=33.928, mean group 2=163.667, SD=22.187); Day 3: d=1.46, α=0.05, power=0.67 (mean group 1=205.286, SD=32.118, mean group 2=166.667, SD=19.107); Day 4: d=2.45, α=0.05, power=0.98 (mean group 1=220.429, SD=24.501, mean group 2=163.667, SD=…
					Genotype	Y	0.007	10.728(1,11)
					Days*Genotype	N	0.105	2.044(4,44)
			Pairwise Comparisons		WT vs Het (Day 1)	Y	0.01	9.599(1,11)
					WT vs Het (Day 2)	N	0.053	4.698(1,11)
					WT vs Het (Day 3)	Y	0.026	6.613(1,11)
					WT vs Het (Day 4)	Y	0.001	19.151(1,11)
					WT vs Het (Day 5)	Y	0.008	10.445(1,11)
5-Choice Serial Reaction Time Task (Omissions)	Figure 2F	WT (n=7), Het (n=6)	2-Way Repated Measures ANOVA	Bonferroni	Days	N	0.49	0.869(4,44)	Day 1: d=1.89, α=0.05, power=0.87 (mean group 1=18.143, SD=13.741, mean group 2=43.333, SD=12.925); Day 2: d=1.07, α=0.05, power=0.42 (mean group 1=21.000, SD=14.967, mean group 2=38.167, SD=17.034); Day 3: d=1.39, α=0.05, power=0.63 (mean group 1=18.286, SD=15.019, mean group 2=37.500, SD=12.422); Day 4: d=2.17, α=0.05, power=0.94 (mean group 1=12.000, SD=7.746, mean group 2=41.000, SD=17.239); …
					Genotype	Y	0.005	12.589(1,11)
					Days*Genotype	N	0.139	1.836(4,44)
			Pairwise Comparisons		WT vs Het (Day 1)	Y	0.006	11.458(1,11)
					WT vs Het (Day 2)	N	0.079	3.747(1,11)
					WT vs Het (Day 3)	Y	0.03	6.175(1,11)
					WT vs Het (Day 4)	Y	0.002	16.191(1,11)
					WT vs Het (Day 5)	Y	0.001	18.407(1,11)
5-Choice Serial Reaction Time Task (Perseverative Responses)	Figure 2G	WT (n=7), Het (n=6)	2-Way Repated Measures ANOVA	Greenhouse-Geisser, Bonferroni	Days	N	0.296	1.281(1.686,18.541)	Day 1: d=1.03, α=0.05, power=0.39 (mean group 1=10.000, SD=7.916, mean group 2=3.833, SD=3.061); Day 2: d=0.87, α=0.05, power=0.30 (mean group 1=8.714, SD=7.041, mean group 2=3.667, SD=4.179); Day 3: d=0.49, α=0.05, power=0.13 (mean group 1=10.429, SD=6.294, mean group 2=7.167, SD=7.055); Day 4: d=0.76, α=0.05, power=0.24 (mean group 1=11.143, SD=8.174, mean group 2=5.833, SD=5.636); Day 5: d=0.6…
					Genotype	N	0.166	2.200(1,11)
					Days*Genotype	N	0.734	0.264(1.686,18.541)
			Pairwise Comparisons		WT vs Het (Day 1)	N	0.101	3.196(1,11)
					WT vs Het (Day 2)	N	0.153	2.353(1,11)
					WT vs Het (Day 3)	N	0.397	0.777(1,11)
					WT vs Het (Day 4)	N	0.208	1.790(1,11)
					WT vs Het (Day 5)	N	0.284	1.271(1,11)
5-Choice Serial Reaction Time Task (Premature Responses)	Figure 2H	WT (n=7), Het (n=6)	2-Way Repated Measures ANOVA	Greenhouse-Geisser, Bonferroni	Days	N	0.196	1.786(1.760,19.358)	Day 1: d=2.15, α=0.05, power=0.94 (mean group 1=107.714, SD=49.176, mean group 2=30.500, SD=13.111); Day 2: d=1.10, α=0.05, power=0.44 (mean group 1=74.857, SD=47.988, mean group 2=36.833, SD=9.621); Day 3: d=0.99, α=0.05, power=0.37 (mean group 1=86.429, SD=57.645, mean group 2=43.500, SD=21.145); Day 4: d=1.74, α=0.05, power=0.81 (mean group 1=110.714, SD=54.850, mean group 2=40.333, SD=16.096)…
					Genotype	Y	0.019	7.572(1,11)
					Days*Genotype	N	0.255	1.464(1.760,19.358)
			Pairwise Comparisons		WT vs Het (Day 1)	Y	0.003	13.786(1,11)
					WT vs Het (Day 2)	N	0.084	3.598(1,11)
					WT vs Het (Day 3)	N	0.114	2.954(1,11)
					WT vs Het (Day 4)	Y	0.012	9.099(1,11)
					WT vs Het (Day 5)	N	0.183	2.019(1,11)
Burrowing Task (Pellets)-3-4 Months	Figure 3B	WT (n=10), Het (n=10)	1-Way ANOVA		Genotype	N	0.11	2.832(1,18)	d=0.75, α=0.05, power=0.36 (mean group 1=88.83, SD=11.30, mean group 2=80.87, SD=9.815)
Burrowing Task (Pellets)-6-7 Months	Figure 3B	WT (n=10), Het (n=10)	1-Way ANOVA		Genotype	N	0.959	0.003(1,18)	d=0.02, α=0.05, power=0.05 (mean group 1=90.96, SD=7.922, mean group 2=90.76, SD=8.972)
Burrowing Task (Pellets)-12-13 Months	Figure 3B	WT (n=10), Het (n=10)	1-Way ANOVA		Genotype	N	0.073	3.624(1,18)	d=0.85, α=0.05, power=0.44 (mean group 1=89.27, SD=8.545, mean group 2=81.59, SD=9.463)
Burrowing Task (Bedding)-3-4 Months	Figure 3D	WT (n=10), Het (n=10)	1-Way ANOVA		Genotype	N	0.068	3.773(1,18)	d=0.87, α=0.05, power=0.45 (mean group 1=89.63, SD=3.666, mean group 2=84.19, SD=8.066)
Burrowing Task (Bedding)-6-7 Months	Figure 3D	WT (n=10), Het (n=10)	1-Way ANOVA		Genotype	N	0.838	0.043(1,18)	d=0.09, α=0.05, power=0.06 (mean group 1=91.15, SD=3.884, mean group 2=91.53, SD=4.276)
Burrowing Task (Bedding)-12-13 Months	Figure 3D	WT (n=10), Het (n=10)	1-Way ANOVA		Genotype	N	0.639	0.228(1,18)	d=0.21, α=0.05, power=0.07 (mean group 1=91.61, SD=5.256, mean group 2=90.42, SD=5.883)
Open Field -3-4 Months	Figure 3E	WT (n=10), Het (n=10)	2-Way ANOVA	Bonferroni	Genotype	N	1	0.000(1,36)	(Inner vs Outer Zone) WT: d=2.78, α=0.05, power=0.99995 (mean group 1=360.980, SD=43.937, mean group 2=239.020, SD=43.937); Het: d=1.52, α=0.05, power=0.89 (mean group 1=330.970, SD=40.834, mean group 2=269.030, SD=40.834)
					Zones	Y	<0.001	46.999(1,36)
					Genotype*Zones	Y	0.032	5.006(1,36)
			Pairwise Comparisons		Inner vs Outer Zone (WT)	Y	<0.001	41.342(1,36)
					Inner vs Outer Zone (Het)	Y	0.002	10.663(1,36)
Open Field -6-7 Months	Figure 3E	WT (n=10), Het (n=10)	2-Way ANOVA	Bonferroni	Genotype	N	1	0.000(1,36)	(Inner vs Outer Zone) WT: d=1.80, α=0.05, power=0.97 (mean group 1=335.92, SD=39.882, mean group 2=264.08, SD=39.882); Het: d=0.62, α=0.05, power=0.26 (mean group 1=312.25, SD=39.598, mean group 2=287.75, SD=39.598)
					Zones	Y	<0.001	15.065(1,36)
					Genotype*Zones	N	0.064	3.638(1,36)
			Pairwise Comparisons		Inner vs Outer Zone (WT)	Y	<0.001	16.754(1,36)
					Inner vs Outer Zone (Het)	N	0.171	1.949(1,36)
Open Field -12-13 Months	Figure 3E	WT (n=10), Het (n=10)	2-Way ANOVA	Bonferroni	Genotype	N	1	0.000(1,36)	(Inner vs Outer Zone) WT: d=4.12, α=0.05, power=1.00 (mean group 1=383.89, SD=40.841, mean group 2=216.11, SD=40.841); Het: d=0.66, α=0.05, power=0.29 (mean group 1=323.57, SD=71.739, mean group 2=276.43, SD=71.739)
					Zones	Y	<0.001	33.892(1,36)
					Genotype*Zones	Y	0.002	10.679(1,36)
			Pairwise Comparisons		Inner vs Outer Zone (WT)	Y	<0.001	41.310(1,36)
					Inner vs Outer Zone (Het)	N	0.079	3.261(1,36)
Open Field (Mean Speed (Adjusted for Time Immobile))-3-4 Months	Figure 3G	WT (n=10), Het (n=10)	1-Way ANOVA		Genotype	Y	0.027	5.809(1,18)	d=1.08, α=0.05, power=0.63 (mean group 1=0.07399, SD=0.008801, mean group 2=0.06398, SD=0.009753)
Open Field (Mean Speed (Adjusted for Time Immobile))-6-7 Months	Figure 3G	WT (n=10), Het (n=10)	1-Way ANOVA		Genotype	N	0.168	2.064(1,18)	d=0.64, α=0.05, power=0.28 (mean group 1=0.08349, SD=0.02301, mean group 2=0.07246, SD=0.007723)
Open Field (Mean Speed (Adjusted for Time Immobile))-12-13 Months	Figure 3G	WT (n=10), Het (n=10)	1-Way ANOVA		Genotype	N	0.942	0.005(1,18)	d=0.03, α=0.05, power=0.06 (mean group 1=0.07860, SD=0.01826, mean group 2=0.07768, SD=0.03511)
Open Field (Total Distance Travelled)-3-4 Months	Figure S4A	WT (n=10), Het (n=10)	1-Way ANOVA		Genotype	N	0.089	3.235(1,18)	d=0.81, α=0.05, power=0.4 (mean group 1=34.10, SD=7.627, mean group 2=28.42, SD=6.435)
Open Field (Total Distance Travelled)-6-7 Months	Figure S4A	WT (n=10), Het (n=10)	1-Way ANOVA		Genotype	N	0.16	2.152(1,18)	d=0.66, α=0.05, power=0.28 (mean group 1=38.56, SD=15.97, mean group 2=30.64, SD=6.048)
Open Field (Total Distance Travelled)-12-13 Months	Figure S4A	WT (n=10), Het (n=10)	1-Way ANOVA		Genotype	N	0.917	0.011(1,18)	d=0.05, α=0.05, power=0.06 (mean group 1=33.28, SD=14.51, mean group 2=32.32, SD=24.61)
Open Field (Maximum Speed)-3-4 Months	Figure S4B	WT (n=10), Het (n=10)	1-Way ANOVA		Genotype	N	0.108	2.869(1,18)	d=0.76, α=0.05, power=0.36 (mean group 1=0.3454, SD=0.04196, mean group 2=0.3132, SD=0.04304)
Open Field (Maximum Speed)-6-7 Months	Figure S4B	WT (n=10), Het (n=10)	1-Way ANOVA		Genotype	N	0.358	0.891(1,18)	d=0.42, α=0.05, power=0.15 (mean group 1=0.3442, SD=0.06528, mean group 2=0.3219, SD=0.03633)
Open Field (Maximum Speed)-12-13 Months	Figure S4B	WT (n=10), Het (n=10)	1-Way ANOVA		Genotype	N	0.632	0.237(1,18)	d=0.22, α=0.05, power=0.12 (mean group 1=0.3754, SD=0.06033, mean group 2=0.3610, SD=0.07149)
Open Field (Time Immobile)-3-4 Months	Figure S4C	WT (n=10), Het (n=10)	1-Way ANOVA		Genotype	N	0.546	0.379(1,18)	d=0.28, α=0.05, power=0.09 (mean group 1=143.9, SD=66.66, mean group 2=160.2, SD=50.95)
Open Field (Time Immobile)-6-7 Months	Figure S4C	WT (n=10), Het (n=10)	1-Way ANOVA		Genotype	N	0.253	1.397(1,18)	d=0.53, α=0.05, power=0.20 (mean group 1=148.1, SD=64.56, mean group 2=179.7, SD=54.59)
Open Field (Time Immobile)-12-13 Months	Figure S4C	WT (n=10), Het (n=10)	1-Way ANOVA		Genotype	N	0.511	0.449(1,18)	d=0.30, α=0.05, power=0.10 (mean group 1=188.1, SD=85.64, mean group 2=216.5, SD=103.2)
Elevated Plus Maze - Percentage Time Spent in Open Arms	Figure S3A	WT (n=10), Het (n=10)	2-Way Repated Measures ANOVA	Bonferroni	Age	Y	<0.001	10.622(2,36)	3-4 Months: d=0.7, α=0.05, power=0.32 (mean group 1=16.784, SD=7.762, mean group 2=11.466, SD=7.431); 6-7 Months: d=1.06, α=0.05, power=0.61 (mean group 1=11.641, SD=2.458, mean group 2=16.314, SD=5.754); 12-13 Months: d=0.22, α=0.05, power=0.08 (mean group 1=7.249, SD=6.113, mean group 2=8.519, SD=5.193)
					Genotype	N	0.919	0.011(1,18)
					Age*Genotype	Y	0.009	5.402(2,36)
			Pairwise Comparisons		WT vs Het (3 Months Old)	N	0.135	2.449(1,18)
					WT vs Het (6 Months Old)	Y	0.03	5.577(1,18)
					WT vs Het (12 Months Old)	N	0.623	0.251(1,18)
Elevated Plus Maze - Number of Entries into Open Arms	Figure S3B	WT (n=10), Het (n=10)	2-Way Repated Measures ANOVA	Greenhouse-Geisser, Bonferroni	Age	Y	0.004	8.069(1.483,26.694)	3-4 Months: d=0.74, α=0.05, power=0.35 (mean group 1=11.8, SD=5.329, mean group 2=7.9, SD=5.174); 6-7 Months: d=0.85, α=0.05, power=0.44 (mean group 1=9.9, SD=2.767, mean group 2=15.3, SD=8.512); 12-13 Months: d=0.0, α=0.05, power=0.05 (mean group 1=6.3, SD=5.716, mean group 2=6.3, SD=3.129)
					Genotype	N	0.761	0.095(1,18)
					Age*Genotype	Y	0.032	4.410(1.483,26.694)
			Pairwise Comparisons		WT vs Het (3 Months Old)	N	0.114	2.757(1,18)
					WT vs Het (6 Months Old)	N	0.072	3.640(1,18)
					WT vs Het (12 Months Old)	N	1	0.000(1,18)
Immunohistochemistry (Hippocampus, Striatum and Hypothalamus)	Figure 6 B and C	WT (n=3), Het (n=3)	3-Way ANOVA	Bonferroni	Genotype	Y	<0.001	1570.061(1,36)	N/A (no power calculation when mean and standard deviation of a group are 0).
					Age	Y	<0.001	1570.061(2,36)
					Region	Y	<0.001	64.060(2,36)
					Genotype*Age	Y	<0.001	1570.061(2,36)
					Genotype*Region	Y	<0.001	64.060(2,36)
					Age*Region	Y	<0.001	64.060(4,36)
					Genotype*Age*Region	Y	<0.001	64.060(4,36)
			Multiple Comparisons		WT vs Het in Hippocampus (3-4 Months Old)	N	1	<0.001(1,36)
					WT vs Het in Hippocampus (6-7 Months Old)	N	1	<0.001(1,36)
					WT vs Het in Hippocampus (12-13 Months Old)	Y	<0.001	1873.747(1,36)
					WT vs Het in Striatum (3-4 Months Old)	N	1	<0.001(1,36)
					WT vs Het in Striatum (6-7 Months Old)	N	1	<0.001(1,36)
					WT vs Het in Striatum (12-13 Months Old)	Y	<0.001	2630.425(1,36)
					WT vs Het in Hypothalamus (3-4 Months Old)	N	1	<0.001(1,36)
					WT vs Het in Hypothalamus (6-7 Months Old)	N	1	<0.001(1,36)
					WT vs Het in Hypothalamus (12-13 Months Old)	Y	<0.001	590.370(1,36)
					3-4 Months Old vs 6-7 Months Old in Hippcampus (WT)	N	1	<0.001(2,36)
					6-7 Months Old vs 12-13 Months Old in Hippcampus (WT)	N	1	<0.001(2,36)
					3-4 Months Old vs 12-13 Months Old in Hippcampus (WT)	N	1	<0.001(2,36)
					3-4 Months Old vs 6-7 Months Old in Hippcampus (Het)	N	1	1249.164(2,36)
					6-7 Months Old vs 12-13 Months Old in Hippcampus (Het)	Y	<0.001	1249.164(2,36)
					3-4 Months Old vs 12-13 Months Old in Hippcampus (Het)	Y	<0.001	1249.164(2,36)
					3-4 Months Old vs 6-7 Months Old in Striatum (WT)	N	1	<0.001(2,36)
					6-7 Months Old vs 12-13 Months Old in Striatum (WT)	N	1	<0.001(2,36)
					3-4 Months Old vs 12-13 Months Old in Striatum (WT)	N	1	<0.001(2,36)
					3-4 Months Old vs 6-7 Months Old in Striatum (Het)	N	1	1753.617(2,36)
					6-7 Months Old vs 12-13 Months Old in Striatum (Het)	Y	<0.001	1753.617(2,36)
					3-4 Months Old vs 12-13 Months Old in Striatum (Het)	Y	<0.001	1753.617(2,36)
					3-4 Months Old vs 6-7 Months Old in Hypothalamus (WT)	N	1	<0.001(2,36)
					6-7 Months Old vs 12-13 Months Old in Hypothalamus (WT)	N	1	<0.001(2,36)
					3-4 Months Old vs 12-13 Months Old in Hypothalamus (WT)	N	1	<0.001(2,36)
					3-4 Months Old vs 6-7 Months Old in Hypothalamus (Het)	N	1	393.580(2,36)
					6-7 Months Old vs 12-13 Months Old in Hypothalamus (Het)	Y	<0.001	393.580(2,36)
					3-4 Months Old vs 12-13 Months Old in Hypothalamus (Het)	Y	<0.001	393.580(2,36)
					Hippocampus vs Striatum in WT (3-4 Months Old)	N	1	<0.001(2,36)
					Hippocampus vs Striatum in WT (6-7 Months Old)	N	1	<0.001(2,36)
					Hippocampus vs Striatum in WT (12-13 Months Old)	N	1	<0.001(2,36)
					Hippocampus vs Hypothalamus in WT (3-4 Months Old)	N	1	<0.001(2,36)
					Hippocampus vs Hypothalamus in WT (6-7 Months Old)	N	1	<0.001(2,36)
					Hippocampus vs Hypothalamus in WT (12-13 Months Old)	N	1	<0.001(2,36)
					Striatum vs Hypothalamus in WT (3-4 Months Old)	N	1	<0.001(2,36)
					Striatum vs Hypothalamus in WT (6-7 Months Old)	N	1	<0.001(2,36)
					Striatum vs Hypothalamus in WT (12-13 Months Old)	N	1	<0.001(2,36)
					Hippocampus vs Striatum in Het (3-4 Months Old)	N	1	<0.001(2,36)
					Hippocampus vs Striatum in Het (6-7 Months Old)	N	1	<0.001(2,36)
					Hippocampus vs Striatum in Het (12-13 Months Old)	Y	<0.001	384.358(2,36)
					Hippocampus vs Hypothalamus in Het (3-4 Months Old)	N	1	<0.001(2,36)
					Hippocampus vs Hypothalamus in Het (6-7 Months Old)	N	1	<0.001(2,36)
					Hippocampus vs Hypothalamus in Het (12-13 Months Old)	Y	<0.001	384.358(2,36)
					Striatum vs Hypothalamus in Het (3-4 Months Old)	N	1	<0.001(2,36)
					Striatum vs Hypothalamus in Het (6-7 Months Old)	N	1	<0.001(2,36)
					Striatum vs Hypothalamus in Het (12-13 Months Old)	Y	<0.001	384.358(2,36)
Immunohistochemistry (Hippocampal Subregions)	Figure 7G	WT (n=3), Het (n=3)	1-Way ANOVA	Bonferroni	Region	Y	<0.001	192.733(4,10)	N/A (genotype not a factor)
			Multiple Comparisons		CA1 vs CA2	Y	<0.001	192.733(4,10)
					CA1 vs CA3	N	1	192.733(4,10)
					CA1 vs DG Upper Blade	Y	<0.001	192.733(4,10)
					CA1 vs DG Lower Blade	Y	<0.001	192.733(4,10)
					CA2 vs CA3	Y	<0.001	192.733(4,10)
					CA2 vs DG Upper Blade	Y	<0.001	192.733(4,10)
					CA2 vs DG Lower Blade	Y	<0.001	192.733(4,10)
					CA3 vs DG Upper Blade	Y	<0.001	192.733(4,10)
					CA3 vs DG Lower Blade	Y	<0.001	192.733(4,10)
					DG Upper Blade vs DG Lower Blade	N	0.517	192.733(4,10)
Long-term potentiation (1 Month)	Figure 8B	WT (n=7), Het (n=11)	1 -Way ANOVA		Genotype	N	0.353	0.915(1,16)	d=0.44, α=0.05, power=0.14 (mean group 1=141.447, SD=28.932, mean group 2=152.120, SD=18.719)
Long-term potentiation (3 Month)	Figure 8B	WT (n=12), Het (n=15)	1 -Way ANOVA		Genotype	Y	0.003	10.976(1,25)	d=1.32, α=0.05, power=0.91 (mean group 1=154.918, SD=18.396, mean group 2=119.269, SD=33.355)
Supplementary Table S2. Statistics table (sex omitted as a factor). Table with statistical information for each behavioural test or technique. Table includes statistical test, corrections, n-number per group, factors, significance (p-value), F-values, degrees of freedom, post-hoc power calculation, and the figure the statistics relate to.
