# Supplementary material for: Development of cognitive, motor, metabolic, and mutant huntingtin aggregation in the zQ175 mouse model of Huntington’s disease
Source: Sci Rep. 2025 Oct 3;15:34563. doi: 10.1038/s41598-025-17956-5 (PMC12494737; doi:10.1038/s41598-025-17956-5)
Supplement: Supplementary file 4 — Supplementary Material 4 [file 41598_2025_17956_MOESM4_ESM.xlsx]

## Sheet: Statistics with Sex as Factor
Task/Experiment	Figure	n-number per group	Statistical Test	Corrections (If Applicable)	Factor	Significant (Y or N)	P value	F(DFn, DFd)	Power Calculation (Group 1=WT, Group 2=Het)
Body Weight (% Increase)	Figure 5A and S2A	WT (All: n=10, Male: n=5, Female: n=5), Het (All: n=10, Male: n=5, Female: n=5)	3-Way Repated Measures ANOVA	Greenhouse-Geisser, Bonferroni	Age	Y	<0.001	45.297(1.565,25.043)	Male: 3 Months: d=N/A, α=0.05, power=N/A (mean group 1=0, SD=0, mean group 2=0, SD=0); 4 Months: d=0.66, α=0.05, power=0.15 (mean group 1=7.193, SD=4.466, mean group 2=4.856, SD=2.191); 5 Months: d=0.97, α=0.05, power=0.27 (mean group 1=13.897, SD=7.274, mean group 2=8.385, SD=3.395); 6 Months: d=1.18, α=0.05, power=0.38 (mean group 1=18.268, SD=8.154, mean group 2=10.281, SD=5.031); 7 Months: d=…		All: 3-4 Months: d=, α=0.05, power= (mean group 1=, SD=, mean group 2=, SD=); 6-7 Months: d=, α=0.05, power= (mean group 1=, SD=, mean group 2=, SD=); 12-13 Months: d=, α=0.05, power= (mean group 1=, SD=, mean group 2=, SD=); Male: 3-4 Months: d=, α=0.05, power= (mean group 1=, SD=, mean group 2=, SD=); 6-7 Months: d=, α=0.05, power= (mean group 1=, SD=, mean group 2=, SD=); 12-13 Months: d=, α=0…
					Sex	Y	<0.001	45.497(1,16)
					Genotype	Y	0.003	12.441(1,16)
					Age*Sex	N	0.519	0.597(1.565,25.043)
					Age*Genotype	Y	<0.001	25.928(1.565,25.043)
					Sex*Genotype	N	0.86	3.338(1,16)
					Age*Sex*Genotype	N	0.222	1.605(1.565,25.043)
Brain Weight	Figure 5B	WT (All: n=15, Male: n=8, Female: n=7), Het (All: n=12, Male: n=6, Female: n=6)	2-Way ANOVA		Sex	N	0.225	1.555(1,23)	Male: d=1.99, α=0.05, power=0.92 (mean group 1=0.4788, SD=0.02167, mean group 2=0.4450, SD=0.01049); Female: d=1.39, α=0.05, power=0.62 (mean group 1=0.4857, SD=0.01813, mean group 2=0.4567, SD=0.02338)
					Genotype	Y	<0.001	17.662(1,23)
					Sex*Genotype	N	0.756	0.099(1,23)
Fat Mass (Percentage of Body Weight)-3-4 Months	Figure 5C	WT (All: n=10, Male: n=5, Female: n=5), Het (All: n=10, Male: n=5, Female: n=5)	2-Way ANOVA		Sex	N	0.241	1.482(1,16)	Male: d=0.27, α=0.05, power=0.07 (mean group 1=9.144, SD=2.112; mean group 2=10.07, SD=4.365); Female: d=1.19, α=0.05, power=0.38 (mean group 1=12.88, SD=3.443, mean group 2=9.686, SD=1.623)
					Genotype	N	0.422	0.679(1,16)
					Sex*Genotype	N	0.155	2.233(1,16)
Fat Mass (Percentage of Body Weight)-6-7 Months	Figure 5C	WT (All: n=10, Male: n=5, Female: n=5), Het (All: n=10, Male: n=5, Female: n=5)	2-Way ANOVA		Sex	N	0.368	0.858(1,16)	Male: d=0.33, α=0.05, power=0.06 (mean group 1=20.03, SD=4.026; mean group 2=18.47, SD=5.228); Female: d=0.06, α=0.05, power=0.05 (mean group 1=18.41, SD=4.789, mean group 2=18.11, SD=5.104)
					Genotype	N	0.384	0.8(1,16)
					Sex*Genotype	N	0.46	0.573(1,16)
Fat Mass (Percentage of Body Weight)-12-13 Months	Figure 5C	WT (All: n=10, Male: n=5, Female: n=5), Het (All: n=10, Male: n=5, Female: n=5)	2-Way ANOVA		Sex	N	0.356	0.902(1,16)	Male: d=1.25, α=0.05, power=0.41 (mean group 1=23.37, SD=10.30; mean group 2=13.76, SD=3.507); Female: d=1.28, α=0.05, power=0.43 (mean group 1=23.69, SD=5.137, mean group 2=18.64, SD=2.224)
					Genotype	Y	0.016	7.181(1,16)
					Sex*Genotype	N	0.417	0.695(1,16)
Lean Mass-(Percentage of Body Weight)-3-4 Months	Figure 5D	WT (All: n=10, Male: n=5, Female: n=5), Het (All: n=10, Male: n=5, Female: n=5)	2-Way ANOVA		Sex	Y	0.015	7.347(1,16)	Male: d=0.23, α=0.05, power=0.06 (mean group 1=85.54, SD=2.718; mean group 2=84.78, SD=3.874); Female: d=1.17, α=0.05, power=0.37 (mean group 1=79.91, SD=3.344, mean group 2=83.06, SD=1.791)
					Genotype	N	0.389	0.783(1,16)
					Sex*Genotype	N	0.169	2.076(1,16)
Lean Mass-(Percentage of Body Weight)-6-7 Months	Figure 5D	WT (All: n=10, Male: n=5, Female: n=5), Het (All: n=10, Male: n=5, Female: n=5)	2-Way ANOVA		Sex	N	0.813	0.058(1,16)	Male: d=0.84, α=0.05, power=0.22 (mean group 1=72.43, SD=3.678; mean group 2=76.17, SD=5.119); Female: d=0.18, α=0.05, power=0.06 (mean group 1=74.38, SD=4.524, mean group 2=75.18, SD=4.498)
					Genotype	N	0.275	1.28(1,16)
					Sex*Genotype	N	0.474	0.537(1,16)
Lean Mass-(Percentage of Body Weight)-12-13 Months	Figure 5D	WT (All: n=10, Male: n=5, Female: n=5), Het (All: n=10, Male: n=5, Female: n=5)	2-Way ANOVA		Sex	N	0.423	0.676(1,16)	Male: d=1.10, α=0.05, power=0.34 (mean group 1=70.64, SD=9.542; mean group 2=78.49, SD=3.261); Female: d=1.01, α=0.05, power=0.29 (mean group 1=70.49, SD=5.114, mean group 2=74.42, SD=1.981)
					Genotype	Y	0.036	5.271(1,16)
					Sex*Genotype	N	0.456	0.585(1,16)
Vertical Pole Test-3-4 Months	Figure 4C	WT (All: n=10, Male: n=5, Female: n=5), Het (All: n=10, Male: n=5, Female: n=5)	2-Way ANOVA		Sex	N	0.403	0.737(1,16)	Male: d=0.62, α=0.05, power=0.14 (mean group 1=4.133, SD=0.7303; mean group 2=4.667, SD=0.9718); Female: d=0.81, α=0.05, power=0.20 (mean group 1=3.800, SD=0.5055, mean group 2=4.400, SD=0.9250)
					Genotype	N	0.134	2.492(1,16)
					Sex*Genotype	N	0.892	0.019(1,16)
Vertical Pole Test-6-7 Months	Figure 4C	WT (All: n=10, Male: n=5, Female: n=5), Het (All: n=10, Male: n=5, Female: n=5)	2-Way ANOVA		Sex	N	0.068	3.841(1,16)	Male: d=1.00, α=0.05, power=0.29 (mean group 1=3.267, SD=0.4346; mean group 2=3.733, SD=0.4944); Female: d=0.48, α=0.05, power=0.10 (mean group 1=3.867, SD=0.3801, mean group 2=4.200, SD=0.9006)
					Genotype	N	0.151	2.273(1,16)
					Sex*Genotype	N	0.824	0.051(1,16)
Vertical Pole Test-12-13 Months	Figure 4C	WT (All: n=10, Male: n=5, Female: n=5), Het (All: n=10, Male: n=5, Female: n=5)	2-Way ANOVA		Sex	N	0.54	0.392(1,16)	Male: d=1.87, α=0.05, power=0.74 (mean group 1=3.333, SD=0.6236; mean group 2=5.267, SD=1.321); Female: d=1.37, α=0.05, power=0.48 (mean group 1=4.000, SD=0.6236, mean group 2=5.133, SD=0.9888)
					Genotype	Y	0.002	13.398(1,16)
					Sex*Genotype	N	0.374	0.837(1,16)
Rotarod (Accelerating Speed Protocol)-3-4 Months	Figure 4D	WT (All: n=10, Male: n=5, Female: n=5), Het (All: n=10, Male: n=5, Female: n=5)	3-Way Repated Measures ANOVA	Bonferroni	Trial	N	0.252	1.439(2,32)	Male: Trial 1: d=0.24, α=0.05, power=0.06 (mean group 1=180.600, SD=89.896, mean group 2=211.800, SD=159.249); Trial 2: d=0.01, α=0.05, power=0.05 (mean group 1=212.800, SD=60.916, mean group 2=213.400, SD=97.590); Trial 3: d=1.25, α=0.05, power=0.41 (mean group 1=149.200, SD=62.223, mean group 2=216.800, SD=44.246); Female: Trial 1: d=0.63, α=0.05, power=0.14 (mean group 1=172.600, SD=79.245, me…
					Sex	N	0.909	0.014(1,16)
					Genotype	N	0.769	0.089(1,16)
					Trial*Sex	N	0.116	2.308(2,32)
					Trial*Genotype	N	0.869	0.142(2,32)
					Sex*Genotype	N	0.195	1.830(1,16)
					Trial*Sex*Genotype	N	0.714	0.341(2,32)
			Pairwise Comparisons		Trial 1 WT vs Het	N	0.923	0.010(1,16)
					Trial 2 WT vs Het	N	0.521	0.430(1,16)
					Trial 3 WT vs Het	N	0.979	0.001(1,16)
Rotarod (Accelerating Speed Protocol)-6-7 Months	Figure 4D	WT (All: n=10, Male: n=5, Female: n=5), Het (All: n=10, Male: n=5, Female: n=5)	3-Way Repated Measures ANOVA	Bonferroni	Trial	N	0.95	0.051(2,32)	Male: Trial 1: d=0.52, α=0.05, power=0.11 (mean group 1=236.400, SD=60.896, mean group 2=297.000, SD=151.896); Trial 2: d=0.31, α=0.05, power=0.07 (mean group 1=275.200, SD=65.270, mean group 2=224.200, SD=221.094); Trial 3: d=0.80, α=0.05, power=0.20 (mean group 1=295.600, SD=107.517, mean group 2=220.000, SD=78.262); Female: Trial 1: d=1.12, α=0.05, power=0.34 (mean group 1=270.600, SD=74.490, …
					Sex	N	0.603	0.281(2.32)
					Genotype	N	0.24	1.489(2,32)
					Trial*Sex	N	0.919	0.084(2,32)
					Trial*Genotype	N	0.255	1.424(2,32)
					Sex*Genotype	N	0.541	0.390(1,16)
					Trial*Sex*Genotype	N	0.203	1.677(2,32)
			Pairwise Comparisons		Trial 1 WT vs Het	N	0.998	0.000(1,16)
					Trial 2 WT vs Het	N	0.153	2.246(1,16)
					Trial 3 WT vs Het	N	0.354	0.912(1,16)
Rotarod (Accelerating Speed Protocol)-12-13 Months	Figure 4D	WT (All: n=10, Male: n=5, Female: n=5), Het (All: n=10, Male: n=5, Female: n=5)	3-Way Repated Measures ANOVA	Bonferroni	Trial	N	0.28	1.324(2,32)	Male: Trial 1: d=0.42, α=0.05, power=0.09 (mean group 1=166.000, SD=33.727, mean group 2=146.200, SD=57.928); Trial 2: d=0.16, α=0.05, power=0.06 (mean group 1=152.800, SD=33.604, mean group 2=163.400, SD=85.363); Trial 3: d=0.71, α=0.05, power=0.17 (mean group 1=157.200, SD=66.654, mean group 2=111.600, SD=61.720); Female: Trial 1: d=1.80, α=0.05, power=0.70 (mean group 1=181.400, SD=35.239, mea…
					Sex	N	0.664	0.196(1,16)
					Genotype	Y	0.009	8.908(1,16)
					Trial*Sex	N	0.461	0.794(2,32)
					Trial*Genotype	N	0.727	0.322(2,32)
					Sex*Genotype	N	0.055	4.267(1,16)
					Trial*Sex*Genotype	N	0.062	3.032(2,32)
			Pairwise Comparisons		Trial 1 WT vs Het	Y	0.03	5.696(1,16)
					Trial 2 WT vs Het	Y	0.022	6.473(1,16)
					Trial 3 WT vs Het	N	0.064	3.952(1,16)
Rotarod (Fixed Speed Protocol)-3-4 Months	Figure 4E	WT (All: n=10, Male: n=5, Female: n=5), Het (All: n=10, Male: n=5, Female: n=5)	3-Way Repated Measures ANOVA	Bonferroni	Speed	Y	<0.001	32.621(2,32)	Male: 20rpm: d=0.40, α=0.05, power=0.09 (mean group 1=322.600, SD=256.569, mean group 2=424.400, SD=248.371); 30rpm: d=0.60, α=0.05, power=0.13 (mean group 1=87.400, SD=57.213, mean group 2=189.800, SD=235.043); 40rpm: d=0.56, α=0.05, power=0.12 (mean group 1=46.800, SD=20.657, mean group 2=147.400, SD=253.675); Female: 20rpm: d=N/A, α=0.05, power=N/A (mean group 1=600.00, SD=0.000, mean group 2=…
					Sex	Y	0.028	5.842(1,16)
					Genotype	N	0.572	0.332(1,16)
					Speed*Sex	Y	0.044	3.460(2,32)
					Speed*Genotype	N	0.97	0.030(2,32)
					Sex*Genotype	N	0.288	1.206(1,16)
					Speed*Sex*Genotype	N	0.966	0.035(2,32)
			Pairwise Comparisons		20rpm WT vs Het	N	0.627	0.245(1,16)
					30rpm WT vs Het	N	0.83	0.047(1,16)
					40rpm WT vs Het	N	0.498	0.481(1,16)
Rotarod (Fixed Speed Protocol)-6-7 Months	Figure 4E	WT (All: n=10, Male: n=5, Female: n=5), Het (All: n=10, Male: n=5, Female: n=5)	3-Way Repated Measures ANOVA	Bonferroni	Speed	Y	<0.001	26.930(2,32)	Male: 20rpm: d=1.21, α=0.05, power=0.39 (mean group 1=569.600, SD=67.976, mean group 2=330.400, SD=271.662); 30rpm: d=0.44, α=0.05, power=0.10 (mean group 1=355.000, SD=235.491, mean group 2=242.600, SD=272.177); 40rpm: d=0.44, α=0.05, power=0.09 (mean group 1=76.200, SD=86.543, mean group 2=48.400, SD=24.643); Female: 20rpm: d=0.27, α=0.05, power=0.07 (mean group 1=478.600, SD=187.448, mean grou…
					Sex	N	0.565	0.344(1,16)
					Genotype	N	0.162	2.144(1,16)
					Speed*Sex	N	0.198	1.702(2,32)
					Speed*Genotype	N	0.803	0.220(2,32)
					Sex*Genotype	N	0.647	0.218(1,16)
					Speed*Sex*Genotype	N	0.147	2.038(2,32)
			Pairwise Comparisons		20rpm WT vs Het	N	0.261	1.358(1,16)
					30rpm WT vs Het	N	0.262	1.352(1,16)
					40rpm WT vs Het	N	0.286	1.220(1,16)
Rotarod (Fixed Speed Protocol)-12-13 Months	Figure 4E	WT (All: n=10, Male: n=5, Female: n=5), Het (All: n=10, Male: n=5, Female: n=5)	3-Way Repated Measures ANOVA	Greenhouse-Geisser, Bonferroni	Speed	Y	<0.001	27.861(1.489,23.826)	Male: 20rpm: d=0.70, α=0.05, power=0.17 (mean group 1=482.600, SD=262.514, mean group 2=290.200, SD=284.906); 30rpm: d=0.79, α=0.05, power=0.20 (mean group 1=174.400, SD=243.605, mean group 2=37.800, SD=20.620); 40rpm: d=0.54, α=0.05, power=0.12 (mean group 1=99.400 SD=132.368, mean group 2=44.800, SD=52.936); Female: 20rpm: d=1.58, α=0.05, power=0.59 (mean group 1=523.200, SD=121.479, mean group…
					Sex	N	0.935	0.007(1,16)
					Genotype	Y	0.019	6.868(1,16)
					Speed*Sex	N	0.811	0.138(1.489,23.826)
					Speed*Genotype	N	0.135	2.279(1.489,23.826)
					Sex*Genotype	N	0.66	0.201(1,16)
					Speed*Sex*Genotype	N	0.758	0.196(1.489,23.826)
			Pairwise Comparisons		20rpm WT vs Het	Y	0.034	5.408(1,16)
					30rpm WT vs Het	N	0.055	4.275(1,16)
					40rpm WT vs Het	N	0.159	2.184(1,16)
Rotarod (Accelerating Speed Protocol)-3-4 Months (Adjusted for Weight)	Figure S1A	WT (All: n=10, Male: n=5, Female: n=5), Het (All: n=10, Male: n=5, Female: n=5)	3-Way Repated Measures ANOVA	Bonferroni	Trial	N	0.321	1.179(2,32)	Male: Trial 1: d=1.59, α=0.05, power=0.60 (mean group 1=183.898, SD=87.671, mean group 2=233.780, SD=173.173); Trial 2: d=0.11, α=0.05, power=0.05 (mean group 1=225.414, SD=76.672, mean group 2=235.858, SD=106.195); Trial 3: d=1.59, α=0.05, power=0.60 (mean group 1=155.014, SD=62.688, mean group 2=240.676, SD=42.989); Female: Trial 1: d=0.53, α=0.05, power=0.12 (mean group 1=147.824, SD=67.152, m…
					Sex	N	0.227	1.581(1,16)
					Genotype	N	0.967	0.002(1,16)
					Trial*Sex	N	0.188	1.759(2,32)
					Trial*Genotype	N	0.788	0.240(2,32)
					Sex*Genotype	N	0.153	2.247(1,16)
					Trial*Sex*Genotype	N	0.701	0.359(2,32)
			Pairwise Comparisons		Trial 1 WT vs Het	N	0.881	0.023(1,16)
					Trial 2 WT vs Het	N	0.635	0.234(1,16)
					Trial 3 WT vs Het	N	0.704	0.150(1,16)
Rotarod (Accelerating Speed Protocol)-6-7 Months (Adjusted for Weight)	Figure S1A	WT (All: n=10, Male: n=5, Female: n=5), Het (All: n=10, Male: n=5, Female: n=5)	3-Way Repated Measures ANOVA	Bonferroni	Trial	N	0.94	0.061(2,32)	Male: Trial 1: d=0.69, α=0.05, power=0.16 (mean group 1=240.956, SD=75.933, mean group 2=329.070, SD=162.962); Trial 2: d=0.20, α=0.05, power=0.06 (mean group 1=282.590, SD=85.954, mean group 2=246.510, SD=243.929); Trial 3: d=0.53, α=0.05, power=0.12 (mean group 1=299.078, SD=118.259, mean group 2=244.594, SD=84.277); Female: Trial 1: d=0.93, α=0.05, power=0.26 (mean group 1=228.866, SD=66.426, …
					Sex	N	0.125	2.623(1,16)
					Genotype	N	0.3	1.148(1,16)
					Trial*Sex	N	0.921	0.083(2,32)
					Trial*Genotype	N	0.254	1.432(2,32)
					Sex*Genotype	N	0.402	0.535(1,16)
					Trial*Sex*Genotype	N	0.235	1.517(2,32)
			Pairwise Comparisons		Trial 1 WT vs Het	N	0.93	0.008(1,16)
					Trial 2 WT vs Het	N	0.182	1.947(1,16)
					Trial 3 WT vs Het	N	0.369	0.853(1,16)
Rotarod (Accelerating Speed Protocol)-12-13 Months (Adjusted for Weight)	Figure S1A	WT (All: n=10, Male: n=5, Female: n=5), Het (All: n=10, Male: n=5, Female: n=5)	3-Way Repated Measures ANOVA	Bonferroni	Trial	N	0.269	1.370(2,32)	Male: Trial 1: d=0.07, α=0.05, power=0.05 (mean group 1=158.538, SD=10.593, mean group 2=161.948, SD=68.078); Trial 2: d=0.42, α=0.05, power=0.09 (mean group 1=149.262, SD=39.866, mean group 2=178.596, SD=90.217); Trial 3: d=0.49, α=0.05, power=0.11 (mean group 1=158.804, SD=80.430, mean group 2=122.602, SD=68.013); Female: Trial 1: d=1.62, α=0.05, power=0.62 (mean group 1=155.586, SD=32.127, mea…
					Sex	N	0.774	0.085(1,16)
					Genotype	Y	0.006	10.172(1,16)
					Trial*Sex	N	0.526	0.656(2,32)
					Trial*Genotype	N	0.6	0.519(2,32)
					Sex*Genotype	N	0.081	3.476(2,32)
					Trial*Sex*Genotype	Y	0.04	3.563(2,32)
			Pairwise Comparisons		Trial 1 WT vs Het	Y	0.009	8.897(1,16)
					Trial 2 WT vs Het	Y	0.011	8.230(1,16)
					Trial 3 WT vs Het	Y	0.033	5.460(1,16)
Rotarod (Fixed Speed Protocol)-3-4 Months (Adjusted for Weight)	Figure S1B	WT (All: n=10, Male: n=5, Female: n=5), Het (All: n=10, Male: n=5, Female: n=5)	3-Way Repated Measures ANOVA	Greenhouse-Geisser, Bonferroni	Speed	Y	<0.001	30.101(1.458,23.335)	Male: 20rpm: d=0.58, α=0.05, power=0.13 (mean group 1=321.648, SD=243.126, mean group 2=471.640, SD=277.900); 30rpm: d=0.63, α=0.05, power=0.14 (mean group 1=91.940, SD=65.218, mean group 2=209.608, SD=257.950); 40rpm: d=0.57, α=0.05, power=0.13 (mean group 1=49.682, SD=24.198, mean group 2=162.424, SD=279.090); Female: 20rpm: d=0.05, α=0.05, power=0.05 (mean group 1=514.218, SD=20.164, mean grou…
					Sex	N	0.171	2.051(1,16)
					Genotype	N	0.444	0.616(1,16)
					Speed*Sex	N	0.157	2.075(1.458,23.335)
					Speed*Genotype	N	0.866	0.081(1.458,23.335)
					Sex*Genotype	N	0.228	1.572(1,16)
					Speed*Sex*Genotype	N	0.916	0.042(1.458,23.335)
			Pairwise Comparisons		20rpm WT vs Het	N	0.443	0.618(1,16)
					30rpm WT vs Het	N	0.765	0.092(1,16)
					40rpm WT vs Het	N	0.463	0.565(1,16)
Rotarod (Fixed Speed Protocol)-6-7 Months (Adjusted for Weight)	Figure S1B	WT (All: n=10, Male: n=5, Female: n=5), Het (All: n=10, Male: n=5, Female: n=5)	3-Way Repated Measures ANOVA	Bonferroni	Speed	Y	<0.001	25.324(2,32)	Male: 20rpm: d=0.92, α=0.05, power=0.25 (mean group 1=581.670, SD=119.516, mean group 2=370.176, SD=304.185); 30rpm: d=0.34, α=0.05, power=0.08 (mean group 1=349.938, SD=231.875, mean group 2=261.700, SD=292.094); 40rpm: d=0.42, α=0.05, power=0.09 (mean group 1=84.956, SD=100.196, mean group 2=54.072, SD=27.287); Female: 20rpm: d=0.39, α=0.05, power=0.09 (mean group 1=403.612, SD=162.973, mean gr…
					Sex	N	0.834	0.046(1,16)
					Genotype	N	0.159	2.184(1,16)
					Speed*Sex	N	0.164	1.911(2,32)
					Speed*Genotype	N	0.851	0.162(2,32)
					Sex*Genotype	N	0.658	0.204(1,16)
					Speed*Sex*Genotype	N	0.202	1.682(2,32)
			Pairwise Comparisons		20rpm WT vs Het	N	0.234	1.528(1,16)
					30rpm WT vs Het	N	0.293	1.180(1,16)
					40rpm WT vs Het	N	0.244	1.462(1,16)
Rotarod (Fixed Speed Protocol)-12-13 Months (Adjusted for Weight)	Figure S1B	WT (All: n=10, Male: n=5, Female: n=5), Het (All: n=10, Male: n=5, Female: n=5)	3-Way Repated Measures ANOVA	Greenhouse-Geisser, Bonferroni	Speed	Y	<0.001	27.160(1.495,23.917)	Male: 20rpm: d=0.67, α=0.05, power=0.15 (mean group 1=510.440, SD=283.197, mean group 2=314.536, SD=305.511); 30rpm: d=0.80, α=0.05, power=0.20 (mean group 1=179.430, SD=242.256, mean group 2=41.386, SD=22.809); 40rpm: d=0.50, α=0.05, power=0.11 (mean group 1=99.922, SD=131.980, mean group 2=48.670, SD=57.995); Female: 20rpm: d=1.41, α=0.05, power=0.50 (mean group 1=448.856, SD=107.379, mean grou…
					Sex	N	0.551	0.370(1,16)
					Genotype	Y	0.008	9.095(1,16)
					Speed*Sex	N	0.604	0.419(1.495,23.917)
					Speed*Genotype	N	0.052	3.680(1.495,23.917)
					Sex*Genotype	N	0.913	0.012(1,16)
					Speed*Sex*Genotype	N	0.901	0.056(1.495,23.917)
			Pairwise Comparisons		20rpm WT vs Het	Y	0.01	8.634(1,16)
					30rpm WT vs Het	Y	0.048	4.591(1,16)
					40rpm WT vs Het	N	0.132	2.513(1,16)
Novel Object Recognition (Short-Term Memory)	Figure 2J and S2H	WT (All: n=10, Male: n=5, Female: n=5), Het (All: n=10, Male: n=5, Female: n=5)	3-Way Repated Measures ANOVA	Bonferroni	Age	N	0.485	0.741(2,32)	Male: 3-4 Months: d=0.05, α=0.05, power=0.05 (mean group 1=0.084, SD=0.278, mean group 2=0.094, SD=0.073); 6-7 Months: d=1.24, α=0.05, power=0.41 (mean group 1=0.066, SD=0.060, mean group 2=-0.052, SD=0.120); 12-13 Months: d=0.89, α=0.05, power=0.24 (mean group 1=0.236, SD=0.081, mean group 2=0.136, SD=0.136); Female: 3-4 Months: d=0.32, α=0.05, power=0.07 (mean group 1=0.244, SD=0.174, mean grou…
					Sex	Y	0.006	10.241(1,16)
					Genotype	N	0.234	1.531(1,16)
					Age*Sex	N	0.07	2.898(2,32)
					Age*Genotype	N	0.895	0.111(2,32)
					Sex*Genotype	N	0.639	0.229(1,16)
					Age*Sex*Genotype	N	0.653	0.431(2,32)
			Pairwise Comparisons		WT vs Het (3 Months Old)	N	0.789	0.074(1,16)
					WT vs Het (6 Months Old)	N	0.339	0.971(1,16)
					WT vs Het (12 Months Old)	N	0.294	1.178(1,16)
Novel Object Recognition (Long-Term Memory)	Figure 2L and S2I	WT (All: n=10, Male: n=5, Female: n=5), Het (All: n=10, Male: n=5, Female: n=5)	3-Way Repated Measures ANOVA	Greenhouse-Geisser, Bonferroni	Age	N	0.217	1.647(1,360,21.752)	Male: 3-4 Months: d=1.07, α=0.05, power=0.32 (mean group 1=0.112, SD=0.076, mean group 2=0.190, SD=0.070); 6-7 Months: d=0.20, α=0.05, power=0.06 (mean group 1=0.024, SD=0.177, mean group 2=-0.010, SD=0.161); 12-13 Months: d=1.28, α=0.05, power=0.43 (mean group 1=0.182, SD=0.165, mean group 2=0.028, SD=0.041); Female: 3-4 Months: d=0.43, α=0.05, power=0.09 (mean group 1=0.146, SD=0.074, mean grou…
					Sex	Y	0.014	7.655(1,16)
					Genotype	N	0.179	1.972(1,16)
					Age*Sex	Y	0.001	12.458(1.360,21.752)
					Age*Genotype	N	0.31	1.171(1.360,21.752)
					Sex*Genotype	N	0.805	0.063(1,16)
					Age*Sex*Genotype	N	0.336	1.067(1.360,21.752)
			Pairwise Comparisons		WT vs Het (3 Months Old)	N	0.648	0.217(1,16)
					WT vs Het (6 Months Old)	N	0.503	0.469(1,16)
					WT vs Het (12 Months Old)	Y	0.042	4.876(1,16)
T-Maze Alternations	Figure 2N and S2J	WT (All: n=10, Male: n=5, Female: n=5), Het (All: n=10, Male: n=5, Female: n=5)	3-Way Repated Measures ANOVA	Bonferroni	Age	N	0.242	1.485(2,32)	Male: 3-4 Months: d=0.29, α=0.05, power=0.07 (mean group 1=74, SD=15.166, mean group 2=70, SD=12.247); 6-7 Months: d=0.11, α=0.05, power=0.05 (mean group 1=76, SD=13.416, mean group 2=74, SD=23.022); 12-13 Months: d=0.49, α=0.05, power=0.11 (mean group 1=74, SD=15.166, mean group 2=68, SD=8.367); Female: 3-4 Months: d=0.00, α=0.05, power=0.05 (mean group 1=62, SD=4.472, mean group 2=62, SD=13.038…
					Sex	Y	0.04	5.014(1,16)
					Genotype	N	0.164	2.133(1,16)
					Age*Sex	N	0.697	0.366(2,32)
					Age*Genotype	N	0.446	0.828(2,32)
					Sex*Genotype	N	0.774	0.085(1,16)
					Age*Sex*Genotype	N	0.657	0.425(2,32)
			Pairwise Comparison		WT vs Het (3 Months Old)	N	0.713	0.14(1,16)
					WT vs Het (6 Months Old)	N	0.901	0.016(1,16)
					WT vs Het (12 Months Old)	N	0.055	4.299(1,16)
T-Maze Sequences	Figure 2O and S2K	WT (All: n=10, Male: n=5, Female: n=5), Het (All: n=10, Male: n=5, Female: n=5)	3-Way Repated Measures ANOVA	Bonferroni	Age	N	0.264	1.387(2,32)	Male: 3-4 Months: d=0.01, α=0.05, power=0.05 (mean group 1=51.2, SD=18.887, mean group 2=51, SD=20.506); 6-7 Months: d=0.15, α=0.05, power=0.06 (mean group 1=48.6, SD=30.146, mean group 2=53.2, SD=31.011); 12-13 Months: d=0.79, α=0.05, power=0.20 (mean group 1=55.6, SD=22.501, mean group 2=42, SD=9.566); Female: 3-4 Months: d=0.89, α=0.05, power=0.24 (mean group 1=28.6, SD=9.839, mean group 2=40.…
					Sex	N	0.115	2.775(1,16)
					Genotype	N	0.658	0.203(1,16)
					Age*Sex	N	0.31	1.213(2,32)
					Age*Genotype	N	0.085	2.67(2,32)
					Sex*Genotype	N	0.861	0.032(1,16)
					Age*Sex*Genotype	N	0.628	0.472(2,32)
			Pairwise Comparison		WT vs Het (3 Months Old)	N	0.463	0.566(1,16)
					WT vs Het (6 Months Old)	N	0.506	0.463(1,16)
					WT vs Het (12 Months Old)	Y	0.02	6.697(1,16)
5-Choice Serial Reaction Time Task (Accuracy)	Figure 2C and S2B	WT (All: n=7, Male: n=4, Female: n=3), Het (All: n=6, Male: n=1, Female: n=5)	3-Way Repated Measures ANOVA	Greenhouse-Geisser, Bonferroni	Days	N	0.331	1.166(1.811,16.297)	Male: Day 1: d=N/A, α=0.05, power=N/A (mean group 1=57.678, SD=24.809, mean group 2=9.230, SD=0); Day 2: d=N/A, α=0.05, power=N/A (mean group 1=56.400, SD=23.255, mean group 2=10.900, SD=0); Day 3: d=N/A, α=0.05, power=N/A (mean group 1=58.723, SD=20.647, mean group 2=11.360, SD=0); Day 4: d=N/A, α=0.05, power=N/A (mean group 1=62.260, SD=19.403, mean group 2=7.200, SD=0); Day 5: d=N/A, α=0.05, p…
					Genotype	Y	0.006	12.814(1,9)
					Sex	N	0.094	3.506(1,9)
					Genotype*Sex	N	0.145	2.540(1,9)
					Days*Genotype	N	0.612	0.474(1.811,16.297)
					Days*Sex	N	0.181	1.914(1.811,16.297)
					Days*Genotype*Sex	N	0.587	0.519(1.811,16.297)
			Pairwise Comparisons		WT vs Het (Day 1)	Y	0.018	8.399(1,9)
					WT vs Het (Day 2)	Y	0.008	11.316(1,9)
					WT vs Het (Day 3)	Y	0.006	12.990(1,9)
					WT vs Het (Day 4)	Y	0.002	20.007(1,9)
					WT vs Het (Day 5)	Y	0.016	8.783(1,9)
5-Choice Serial Reaction Time Task (Reaction Time)	Figure 2D and S2C	WT (All: n=7, Male: n=4, Female: n=3), Het (All: n=6, Male: n=1, Female: n=5)	3-Way Repated Measures ANOVA	Greenhouse-Geisser, Bonferroni	Days	Y	0.002	7.458(2.354,21.190)	Male: Day 1: d=N/A, α=0.05, power=N/A (mean group 1=1.163, SD=0.512, mean group 2=3.210, SD=0); Day 2: d=N/A, α=0.05, power=N/A (mean group 1=0.993, SD=0.245, mean group 2=2.820, SD=0); Day 3: d=N/A, α=0.05, power=N/A (mean group 1=0.933, SD=0.199, mean group 2=3.340, SD=0); Day 4: d=N/A, α=0.05, power=N/A (mean group 1=0.888, SD=0.216, mean group 2=4.950, SD=0); Day 5: d=N/A, α=0.05, power=N/A (…
					Genotype	Y	<0.001	130.022(1,9)
					Sex	Y	<0.001	68.397(1,9)
					Genotype*Sex	Y	<0.001	68.591(1,9)
					Days*Genotype	Y	<0.001	9.863(2.354,21.190)
					Days*Sex	Y	0.001	8.590(2.354,21.190)
					Days*Genotype*Sex	Y	<0.001	11.621(2.354,21.190)
			Pairwise Comparisons		WT vs Het (Day 1)	Y	<0.001	27.383(1,9)
					WT vs Het (Day 2)	Y	<0.001	36.742(1,9)
					WT vs Het (Day 3)	Y	<0.001	78.875(1,9)
					WT vs Het (Day 4)	Y	<0.001	266.206(1,9)
					WT vs Het (Day 5)	Y	<0.001	85.075(1,9)
5-Choice Serial Reaction Time Task (Trials Completed)	Figure 2E and S2D	WT (All: n=7, Male: n=4, Female: n=3), Het (All: n=6, Male: n=1, Female: n=5)	3-Way Repated Measures ANOVA	Greenhouse-Geisser, Bonferroni	Days	N	0.382	1.021(2.099,18.892)	Male: Day 1: d=N/A, α=0.05, power=N/A (mean group 1=196.500, SD=44.261, mean group 2=130.000, SD=0); Day 2: d=N/A, α=0.05, power=N/A (mean group 1=189.500, SD=43.989, mean group 2=129.000, SD=0); Day 3: d=N/A, α=0.05, power=N/A (mean group 1=191.500, SD=34.230, mean group 2=132.000, SD=0); Day 4: d=N/A, α=0.05, power=N/A (mean group 1=216.000, SD=30.768, mean group 2=125.000, SD=0); Day 5: d=N/A,…
					Genotype	Y	0.004	14.219(1,9)
					Sex	N	0.099	3.394(1,9)
					Genotype*Sex	N	0.645	0.227(1,9)
					Days*Genotype	N	0.341	1.147(2.099,18.892)
					Days*Sex	N	0.673	0.419(2.099,18.892)
					Days*Genotype*Sex	N	0.445	0.858(2.099,18.892)
			Pairwise Comparisons		WT vs Het (Day 1)	Y	0.01	10.469(1,9)
					WT vs Het (Day 2)	Y	0.025	7.275(1,9)
					WT vs Het (Day 3)	Y	0.006	12.625(1,9)
					WT vs Het (Day 4)	Y	<0.001	26.857(1,9)
					WT vs Het (Day 5)	Y	0.012	9.842(1,9)
5-Choice Serial Reaction Time Task (Omissions)	Figure 2F and S2E	WT (All: n=7, Male: n=4, Female: n=3), Het (All: n=6, Male: n=1, Female: n=5)	3-Way Repated Measures ANOVA	Bonferroni	Days	N	0.859	0.325(4,36)	Male: Day 1: d=N/A, α=0.05, power=N/A (mean group 1=20.750, SD=18.626, mean group 2=65.000, SD=0); Day 2: d=N/A, α=0.05, power=N/A (mean group 1=26.000, SD=19.026, mean group 2=67.000, SD=0); Day 3: d=N/A, α=0.05, power=N/A (mean group 1=24.000, SD=18.673, mean group 2=62.000, SD=0); Day 4: d=N/A, α=0.05, power=N/A (mean group 1=11.750, SD=10.874, mean group 2=73.000, SD=0); Day 5: d=N/A, α=0.05,…
					Genotype	Y	<0.001	25.922(1,9)
					Sex	Y	0.027	6.921(1,9)
					Genotype*Sex	N	0.149	2.492(1,9)
					Days*Genotype	N	0.341	1.169(4,36)
					Days*Sex	N	0.146	1.819(4,36)
					Days*Genotype*Sex	N	0.173	1.695(4,36)
			Pairwise Comparisons		WT vs Het (Day 1)	Y	0.002	17.696(1,9)
					WT vs Het (Day 2)	Y	0.008	11.259(1,9)
					WT vs Het (Day 3)	Y	0.003	16.482(1,9)
					WT vs Het (Day 4)	Y	<0.001	57.088(1,9)
					WT vs Het (Day 5)	Y	0.004	14.573(1,9)
5-Choice Serial Reaction Time Task (Perseverative Responses)	Figure 2G and S2F	WT (All: n=7, Male: n=4, Female: n=3), Het (All: n=6, Male: n=1, Female: n=5)	3-Way Repated Measures ANOVA	Greenhouse-Geisser, Bonferroni	Days	N	0.598	0.475(1.673,15.061)	Male: Day 1: d=N/A, α=0.05, power=N/A (mean group 1=13.000, SD=9.416, mean group 2=0.000, SD=0); Day 2: d=N/A, α=0.05, power=N/A (mean group 1=12.000, SD=8.083, mean group 2=0.000, SD=0); Day 3: d=N/A, α=0.05, power=N/A (mean group 1=12.000, SD=7.746, mean group 2=0.000, SD=0); Day 4: d=N/A, α=0.05, power=N/A (mean group 1=14.000, SD=9.592, mean group 2=0.000, SD=0); Day 5: d=N/A, α=0.05, power=N…
					Genotype	N	0.114	3.070(1,9)
					Sex	N	0.916	0.012(1,9)
					Genotype*Sex	N	0.109	3.156(1,9)
					Days*Genotype	N	0.909	0.067(1.673,15.061)
					Days*Sex	N	0.617	0.441(1.673,15.061)
					Days*Genotype*Sex	N	0.747	0.245(1.673,15.061)
			Pairwise Comparisons		WT vs Het (Day 1)	N	0.105	3.258(1,9)
					WT vs Het (Day 2)	N	0.136	2.683(1,9)
					WT vs Het (Day 3)	N	0.221	1.729(1,9)
					WT vs Het (Day 4)	N	0.16	2.342(1,9)
					WT vs Het (Day 5)	N	0.227	1.683(1,9)
5-Choice Serial Reaction Time Task (Premature Responses)	Figure 2H and S2G	WT (All: n=7, Male: n=4, Female: n=3), Het (All: n=6, Male: n=1, Female: n=5)	3-Way Repated Measures ANOVA	Greenhouse-Geisser, Bonferroni	Days	N	0.406	0.913(1.668,15.012)	Male: Day 1: d=N/A, α=0.05, power=N/A (mean group 1=99.250, SD=59.673, mean group 2=38.000, SD=0); Day 2: d=N/A, α=0.05, power=N/A (mean group 1=71.000, SD=65.524, mean group 2=38.000, SD=0); Day 3: d=N/A, α=0.05, power=N/A (mean group 1=75.250, SD=64.886, mean group 2=31.000, SD=0); Day 4: d=N/A, α=0.05, power=N/A (mean group 1=119.750, SD=71.472, mean group 2=35.000, SD=0); Day 5: d=N/A, α=0.05…
					Genotype	N	0.058	4.737(1,9)
					Sex	N	0.712	0.146(1,9)
					Genotype*Sex	N	0.697	0.162(1,9)
					Days*Genotype	N	0.4	0.929(1.668,15.012)
					Days*Sex	N	0.545	0.574(1.668,15.012)
					Days*Genotype*Sex	N	0.324	1.185(1.668,15.012)
			Pairwise Comparisons		WT vs Het (Day 1)	Y	0.02	7.890(1,9)
					WT vs Het (Day 2)	N	0.183	2.083(1,9)
					WT vs Het (Day 3)	N	0.155	2.404(1,9)
					WT vs Het (Day 4)	Y	0.044	5.487(1,9)
					WT vs Het (Day 5)	N	0.245	1.544(1,9)
Burrowing Task (Pellets)-3-4 Months	Figure 3B	WT (All: n=10, Male: n=5, Female: n=5), Het (All: n=10, Male: n=5, Female: n=5)	2-Way ANOVA		Sex	N	0.201	1.775(1,16)	Male: d=1.19, α=0.05, power=0.38 (mean group 1=92.89, SD=5.285, mean group 2=83.13, SD=10.38); Female: d=0.49, α=0.05, power=0.11 (mean group 1=84.77, SD=14.77, mean group 2=78.60, SD=9.809)
					Genotype	N	0.113	2,819(1,16)
					Sex*Genotype	N	0.71	0.143(1,16)
Burrowing Task (Pellets)-6-7 Months	Figure 3B	WT (All: n=10, Male: n=5, Female: n=5), Het (All: n=10, Male: n=5, Female: n=5)	2-Way ANOVA		Sex	N	0.318	1.064(1,16)	Male: d=0.30, α=0.05, power=0.07 (mean group 1=91.73, SD=7.472, mean group 2=93.95, SD=7.215); Female: d=0.27, α=0.05, power=0.07 (mean group 1=90.18, SD=9.158, mean group 2=87.57, SD=10.18)
					Genotype	N	0.96	0.003(1,16)
					Sex*Genotype	N	0.539	0.395(1,16)
Burrowing Task (Pellets)-12-13 Months	Figure 3B	WT (All: n=10, Male: n=5, Female: n=5), Het (All: n=10, Male: n=5, Female: n=5)	2-Way ANOVA		Sex	N	0.12	2.695(1,16)	Male: d=0.66, α=0.05, power=0.15 (mean group 1=91.53, SD=8.402, mean group 2=85.78, SD=8.957); Female: d=1.08, α=0.05, power=0.33 (mean group 1=87.01, SD=8.994, mean group 2=77.40, SD=8.797)
					Genotype	N	0.069	3.812(1,16)
					Sex*Genotype	N	0.631	0.240(1,16)
Burrowing Task (Bedding)-3-4 Months	Figure 3D	WT (All: n=10, Male: n=5, Female: n=5), Het (All: n=10, Male: n=5, Female: n=5)	2-Way ANOVA		Sex	N	0.091	3.237(1,16)	Male: d=2.42, α=0.05, power=0.92 (mean group 1=90.94, SD=1.081, mean group 2=87.67, SD=1.572); Female: d=0.92, α=0.05, power=0.25 (mean group 1=88.32, SD=4.977, mean group 2=80.71, SD=10.66)
					Genotype	N	0.058	4.171(1,16)
					Sex*Genotype	N	0.427	0.663(1,16)
Burrowing Task (Bedding)-6-7 Months	Figure 3D	WT (All: n=10, Male: n=5, Female: n=5), Het (All: n=10, Male: n=5, Female: n=5)	2-Way ANOVA		Sex	Y	0.012	7.936(1,16)	Male: d=1.21, α=0.05, power:0.39 (mean group 1=91.93, SD=2.938, mean group 2=94.94, SD=1.949); Female: d=0.57, α=0.05, power=0.12 (mean group 1=90.37, SD=4.878, mean group 2=88.11, SD=2.855)
					Genotype	N	0.802	0.065(1,16)
					Sex*Genotype	N	0.096	3.137(1,16)
Burrowing Task (Bedding)-12-13 Months	Figure 3D	WT (All: n=10, Male: n=5, Female: n=5), Het (All: n=10, Male: n=5, Female: n=5)	2-Way ANOVA		Sex	N	0.174	2.025(1,16)	Male: d=0.09, α=0.05, power=0.05 (mean group 1=92.56, SD=5.095, mean group 2=92.98, SD=4.426); Female: d=0.46, α=0.05, power=0.10 (mean group 1=90.66, SD=5.827, mean group 2=87.86, SD=6.473)
					Genotype	N	0.636	0.233(1,16)
					Sex*Genotype	N	0.522	0.428(1,16)
Open Field -3-4 Months	Figure 3E	WT (All: n=10, Male: n=5, Female: n=5), Het (All: n=10, Male: n=5, Female: n=5)	3-Way ANOVA	Bonferroni	Genotype	N	1	0.000(1,32)	Male: (Inner vs Outer Zone) WT: d=2.02, α=0.05, power=0.80 (mean group 1=357.70, SD=57.039, mean group 2=242.30, SD=57.039); Het: d=2.24, α=0.05, power=0.87 (mean group 1=333.00, SD=29.435, mean group 2=267.00, SD=29.435); Female: (Inner vs Outer Zone) WT: d=3.94, α=0.05, power=0.1 (mean group 1=364.26, SD=32.607, mean group 2=235.74, SD=32.607); Het: d=1.08, α=0.05, power=0.33 (mean group 1=328.…
					Zones	Y	<0.001	41.970(1,32)
					Sex	N	1	0.000(1,32)
					Genotype*Zones	Y	0.042	4.471(1,32)
					Genotype*Sex	N	1	0.000(1,32)
					Zones*Sex	N	0.93	0.008(1,32)
					Genotype*Zones*Sex	N	0.711	0.140(1,32)
Open Field -6-7 Months	Figure 3E	WT (All: n=10, Male: n=5, Female: n=5), Het (All: n=10, Male: n=5, Female: n=5)	3-Way ANOVA	Bonferroni	Genotype	N	1	0.000(1,32)	Male: (Inner vs Outer Zone) WT: d=2.04, α=0.05, power=0.81 (mean group 1=349.74, SD=48.810, mean group 2=250.26, SD=48.810); Het: d=0.77, α=0.05, power=0.19 (mean group 1=318.04, SD=47.137, mean group 2=281.96, SD=47.137); Female: (Inner vs Outer Zone) WT: d=1.65, α=0.05, power=0.63 (mean group 1=322.1, SD=26.812, mean group 2=277.9, SD=26.812); Het: d=0.40, α=0.05, power=0.09 (mean group 1=306.4…
					Zones	Y	<0.001	14.572(1,32)
					Sex	N	1	0.000(1,32)
					Genotype*Zones	N	0.07	3.518(1,32)
					Genotype*Sex	N	1	0.000(1,32)
					Zones*Sex	N	0.13	2.415(1,32)
					Genotype*Zones*Sex	N	0.529	0.405(1,32)
Open Field -12-13 Months	Figure 3E	WT (All: n=10, Male: n=5, Female: n=5), Het (All: n=10, Male: n=5, Female: n=5)	3-Way ANOVA	Bonferroni	Genotype	N	1	0.000(1,32)	Male: (Inner vs Outer Zone) WT: d=3.81, α=0.05, power=0.999 (mean group 1=378.58, SD=41.219, mean group 2=221.42, SD=41.219); Het: d=0.74, α=0.05, power=0.18 (mean group 1=327.74, SD=74.954, mean group 2=272.26, SD=74.954); Female: (Inner vs Outer Zone) WT: d=4.01, α=0.05, power=0.10 (mean group 1=389.20, SD=44.536, mean group 2=210.80, SD=44.536); Het: d=0.50, α=0.05, power=0.11 (mean group 1=31…
					Zones	Y	<0.001	30.352(1,32)
					Sex	N	1	0.000(1,32)
					Genotype*Zones	Y	0.004	9.563(1,32)
					Genotype*Sex	N	1	0.000(1,32)
					Zones*Sex	N	0.954	0.003(1,32)
					Genotype*Zones*Sex	N	0.63	0.263(1,32)
Open Field (Mean Speed (Adjusted for Time Immobile))-3-4 Months	Figure 3G	WT (All: n=10, Male: n=5, Female: n=5), Het (All: n=10, Male: n=5, Female: n=5)	2-Way ANOVA		Sex	N	0.572	2.211(1,16)	Male: d=0.50, α=0.05, power=0.11 (mean group 1=0.07088, SD=0.01121, mean group 2=0.06463, SD=0.01369); Female: d=2.75, α=0.05, power=0.97 (mean group 1=0.07710, SD=0.004955, mean group 2=0.06332, SD=0.005059)
					Genotype	Y	0.032	0.332(1,16)
					Sex*Genotype	N	0.39	0.78(1,16)
Open Field (Mean Speed (Adjusted for Time Immobile))-6-7 Months	Figure 3G	WT (All: n=10, Male: n=5, Female: n=5), Het (All: n=10, Male: n=5, Female: n=5)	2-Way ANOVA		Sex	N	0.209	1.717(1,16)	Male: d=0.58, α=0.05, power=0.13 (mean group 1=0.07495, SD=0.007802, mean group 2=0.07110, SD=0.005202); Female: d=0.79, α=0.05, power=0.2 (mean group 1=0.09202, SD=0.03080, mean group 2=0.07382, SD=0.01012)
					Genotype	N	0.163	2.135(1,16)
					Sex*Genotype	N	0.356	0.904(1,16)
Open Field (Mean Speed (Adjusted for Time Immobile))-12-13 Months	Figure 3G	WT (All: n=10, Male: n=5, Female: n=5), Het (All: n=10, Male: n=5, Female: n=5)	2-Way ANOVA		Sex	N	0.308	1.111(1,16)	Male: d=1.31, α=0.05, power=0.45 (mean group 1=0.08415, SD=0.02464, mean group 2=0.05996, SD=0.008465); Female: d=0.71, α=0.05, power=0.17 (mean group 1=0.07304, SD=0.008127, mean group 2=0.09539, SD=0.04379)
					Genotype	N	0.938	0.006(1,16)
					Sex*Genotype	N	0.061	4.067(1,16)
Open Field (Total Distance Travelled)-3-4 Months	Figure S4A	WT (All: n=10, Male: n=5, Female: n=5), Het (All: n=10, Male: n=5, Female: n=5)	2-Way ANOVA		Sex	N	0.284	1.227(1,16)	Male: d=0.36, α=0.05, power=0.08 (mean group 1=30.96, SD=7.909, mean group 2=28.07, SD=8.016); Female: d=1.41, α=0.05, power=0.50 (mean group 1=37.24, SD=6.607, mean group 2=28.78, SD=5.348)
					Genotype	N	0.091	3.237(1,16)
					Sex*Genotype	N	0.389	0.783(1,16)
Open Field (Total Distance Travelled)-6-7 Months	Figure S4A	WT (All: n=10, Male: n=5, Female: n=5), Het (All: n=10, Male: n=5, Female: n=5)	2-Way ANOVA		Sex	N	0.212	1.686(1,16)	Male: d=0.29, α=0.05, power=0.07 (mean group 1=31.93, SD=4.184, mean group 2=30.48, SD=5.666); Female: d=0.91, α=0.05, power=0.25 (mean group 1=45.19, SD=21.13, mean group 2=30.79, SD=7.081)
					Genotype	N	0.149	2.298(1,16)
					Sex*Genotype	N	0.233	1.537(1,16)
Open Field (Total Distance Travelled)-12-13 Months	Figure S4A	WT (All: n=10, Male: n=5, Female: n=5), Het (All: n=10, Male: n=5, Female: n=5)	2-Way ANOVA		Sex	N	0.32	1.055(1,16)	Male: d=1.29, α=0.05, power=0.44 (mean group 1=37.34, SD=18.86, mean group 2=19.67, SD=4.336); Female: d=0.70, α=0.05, power=0.16 (mean group 1=29.21, SD=8.762, mean group 2=44.96, SD=30.73)
					Genotype	N	0.91	0.013(1,16)
					Sex*Genotype	N	0.063	4.000(1,16)
Open Field (Maximum Speed)-3-4 Months	Figure S4B	WT (All: n=10, Male: n=5, Female: n=5), Het (All: n=10, Male: n=5, Female: n=5)	2-Way ANOVA		Sex	N	0.984	0.000(1,16)	Male: d=0.53, α=0.05, power=0.12 (mean group 1=0.3434, SD=0.05191, mean group 2=0.3148, SD=0.05581); Female: d=1.06, α=0.05, power=0.31 (mean group 1=0.3474, SD=0.03546, mean group 2=0.3116, SD=0.03237)
					Genotype	N	0.129	2.555(1,16)
					Sex*Genotype	N	0.86	0.032(1,16)
Open Field (Maximum Speed)-6-7 Months	Figure S4B	WT (All: n=10, Male: n=5, Female: n=5), Het (All: n=10, Male: n=5, Female: n=5)	2-Way ANOVA		Sex	N	0.157	2.208(1,16)	Male: d=0.27, α=0.05, power=0.07 (mean group 1=0.3214, SD=0.05001, mean group 2=0.3100, SD=0.03212); Female: d=0.55, α=0.05, power=0.12 (mean group 1=0.3670, SD=0.07608, mean group 2=0.3338, SD=0.03980)
					Genotype	N	0.354	0.912(1,16)
					Sex*Genotype	N	0.647	0.218(1,16)
Open Field (Maximum Speed)-12-13 Months	Figure S4B	WT (All: n=10, Male: n=5, Female: n=5), Het (All: n=10, Male: n=5, Female: n=5)	2-Way ANOVA		Sex	N	0.278	1.263(1,16)	Male: d=1.44, α=0.05, power=0.52 (mean group 1=0.3928, SD=0.06303, mean group 2=0.3144, SD=0.04381); Female: d=0.80, α=0.05, power=0.20 (mean group 1=0.3580, SD=0.05883, mean group 2=0.4076, SD=0.06442)
					Genotype	N	0.587	0.307(1,16)
					Sex*Genotype	Y	0.025	6.067(1,16)
Open Field (Time Immobile)-3-4 Months	Figure S4C	WT (All: n=10, Male: n=5, Female: n=5), Het (All: n=10, Male: n=5, Female: n=5)	2-Way ANOVA		Sex	N	0.179	1.974(1,16)	Male: d=0.06, α=0.05, power=0.05 (mean group 1=169.0, SD=62.91, mean group 2=172.2, SD=49.21); Female: d=0.48, α=0.05, power=0.10 (mean group 1=118.8, SD=66.85, mean group 2=148.2, SD=55.32)
					Genotype	N	0.544	0.383(1,16)
					Sex*Genotype	N	0.626	0.246(1,16)
Open Field (Time Immobile)-6-7 Months	Figure S4C	WT (All: n=10, Male: n=5, Female: n=5), Het (All: n=10, Male: n=5, Female: n=5)	2-Way ANOVA		Sex	N	0.52	0.432(1,16)	Male: d=0.05, α=0.05, power=0.05 (mean group 1=171.4, SD=48.48, mean group 2=174.1, SD=53.35); Female: d=0.88, α=0.05, power=0.23 (mean group 1=124.7, SD=75.26, mean group 2=185.2, SD=61.49)
					Genotype	N	0.26	1.364(1,16)
					Sex*Genotype	N	0.301	1.141(1,16)
Open Field (Time Immobile)-12-13 Months	Figure S4C	WT (All: n=10, Male: n=5, Female: n=5), Het (All: n=10, Male: n=5, Female: n=5)	2-Way ANOVA		Sex	N	0.387	0.790(1,16)	Male: d=1.17, α=0.05, power=0.37 (mean group 1=173.4, SD=84.68, mean group 2=267.5, SD=75.41); Female: d=0.37, α=0.05, power=0.08 (mean group 1=202.8, SD=93.76, mean group 2=165.5, SD=108.4)
					Genotype	N	0.497	0.483(1,16)
					Sex*Genotype	N	0.127	2.585(1,16)
Elevated Plus Maze - Percentage Time Spent in Open Arms	Figure S3A	WT (All: n=10, Male: n=5, Female: n=5), Het (All: n=10, Male: n=5, Female: n=5)	3-Way Repated Measures ANOVA	Greenhouse-Geisser, Bonferroni	Age	Y	0.002	10.451(1.392,22.264)	Male: 3-4 Months: d=0.23, α=0.05, power=0.06 (mean group 1=17.874, SD=9.487, mean group 2=15.818, SD=8.088); 6-7 Months: d=2.02, α=0.05, power=0.8 (mean group 1=11.464, SD=2.951, mean group 2=19.068, SD=4.418); 12-13 Months: d=0.05, α=0.05, power=0.05 (mean group 1=8.932, SD=8.149, mean group 2=9.274, SD=5.492); Female: 3-4 Months: d=1.65, α=0.05, power=0.63 (mean group 1=15.694, SD=6.525, mean g…
					Sex	N	0.088	3.304(1,16)
					Genotype	N	0.915	0.012(1,16)
					Age*Sex	N	0.503	0.592(1.392,22.264)
					Age*Genotype	Y	0.021	5.314(1.392,22.264)
					Sex*Genotype	N	0.374	0.838(1,16)
					Age*Sex*Genotype	N	0.324	1.118(1.392,22.264)
			Pairwise Comparison		WT vs Het (3 Months Old)	N	0.12	2.700(1,16)
					WT vs Het (6 Months Old)	Y	0.023	6.324(1,16)
					WT vs Het (12 Months Old)	N	0.633	0.237(1,16)
Elevated Plus Maze - Number of Entries into Open Arms	Figure S3B	WT (All: n=10, Male: n=5, Female: n=5), Het (All: n=10, Male: n=5, Female: n=5)	3-Way Repated Measures ANOVA	Greenhouse-Geisser, Bonferroni	Age	Y	0.007	7.587(1.381,22.099)	Male: 3-4 Months: d=0.29, α=0.05, power=0.07 (mean group 1=11.8, SD=5.762, mean group 2=10.0, SD=6.633); 6-7 Months: d=1.05, α=0.05, power=0.31 (mean group 1=10.2, SD=2.387, mean group 2=17.4, SD=9.450); 12-13 Months: d=0.3, α=0.05, power=0.07 (mean group 1=8.0, SD=7.810, mean group 2=6.2, SD=3.701); Female: 3-4 Months: d=1.42, α=0.05, power=0.50 (mean group 1=11.8, SD=5.541, mean group 2=5.8, SD…
					Sex	N	0.231	1.550(1,16)
					Genotype	N	0.763	0.094(1,16)
					Age*Sex	N	0.924	0.031(1.381,22.099)
					Age*Genotype	Y	0.042	4.147(1.381,22.099)
					Sex*Genotype	N	0.674	0.184(1,16)
					Age*Sex*Genotype	N	0.387	0.896(1.381,22.099)
			Pairwise Comparison		WT vs Het (3 Months Old)	N	0.121	2.690(1,16)
					WT vs Het (6 Months Old)	N	0.082	3.451(1,16)
					WT vs Het (12 Months Old)	N	1	0.000(1,16)
N.B. Immunohistochemistry and Long-Term Potentiaition statistics omitted from Supplementary Table S3 as only one sex included in data.
Supplementary Table S3. Statistics table (with sex as a factor). Table with statistical information for each behavioural test or technique. Table includes statistical test, corrections, n-number per group, factors, significance (p-value), F-values, degrees of freedom, post-hoc power calculation, and the figure the statistics relate to.
